# Supplementary material for: Gene Model Annotations for Drosophila melanogaster: The Rule-Benders
Source: G3 (Bethesda). 2015 Jun 24;5(8):1737–49. doi: 10.1534/g3.115.018937 (PMC4528330; doi:10.1534/g3.115.018937)
Supplement: Supporting Information [file supp_g3.115.018937_FileS1.xlsx]

## Sheet: Sheet1
FlyBase ID	SYMBOL	R6 LOCATION	STRAND	Polycistronic (>2 component genes)	Monocistronic alternative transcripts?	Evidence for monocistronic transcripts	Protein similarity to polycistronic partner(s)	Arose by duplication?	SYMBOL	POLYPEPTIDE < 60aa	Distance between component genes	References
FBgn0064115	CG33649	2L:13831482..13833105	-1		all di/polycistronic		unrelated		CG33649		OVERLAP 4 nt	FBrf0155827
FBgn0004407	DNApol-gamma35	2L:13831482..13833105	-1		all di/polycistronic		unrelated		DNApol-gamma35		OVERLAP 4 nt	FBrf0155827
FBgn0040992	CG10570	2L:18810036..18811252	-1		all di/polycistronic		unrelated		CG10570		105 nt bet. stop/start	FBrf0205942
FBgn0260228	CG42502	2L:18810036..18811252	-1		all di/polycistronic		unrelated		CG42502	50aa	105 nt bet. stop/start	FBrf0205942
FBgn0040993	CG17325	2L:18813009..18813941	1		all di/polycistronic		unrelated		CG17325		63 nt bet. stop/start	FBrf0205942
FBgn0259201	CG42305	2L:18813009..18813941	1		all di/polycistronic		unrelated		CG42305	48aa	63 nt bet. stop/start	FBrf0205942
FBgn0032755	CG17344	2L:19102044..19102909	1		all di/polycistronic		unrelated		CG17344		40 nt bet. stop/start
FBgn0263982	CG43731	2L:19102044..19102909	1		all di/polycistronic		unrelated		CG43731		40 nt bet. stop/start
FBgn0040715	CG15386	2L:2216503..2217246	-1		all di/polycistronic		unrelated		CG15386		17 nt bet. stop/start
FBgn0259717	CG42371	2L:2216503..2217246	-1		all di/polycistronic		unrelated		CG42371		17 nt bet. stop/start
FBgn0085343	CG34314	2L:2573436..2575052	-1		all di/polycistronic		unrelated		CG34314		1 nt bet. stop/start	FBrf0202906, FBrf0205942
FBgn0026778	Rad1	2L:2573436..2575052	-1		all di/polycistronic		unrelated		Rad1		1 nt bet. stop/start	FBrf0202906, FBrf0205942
FBgn0031454	CG9960	2L:2758427..2759677	-1		all di/polycistronic		unrelated		CG9960		18 nt bet. stop/start	FBrf0155827, FBrf0205942
FBgn0031455	Snapin	2L:2758427..2759677	-1		all di/polycistronic		unrelated		Snapin		18 nt bet. stop/start	FBrf0155827, FBrf0205942
FBgn0031668	CG31917	2L:5009931..5010834	-1		all di/polycistronic		unrelated		CG31917		54 nt bet. stop/start	FBrf0205942
FBgn0265968	Tfb5	2L:5009931..5010834	-1		all di/polycistronic		unrelated		Tfb5		54 nt bet. stop/start	FBrf0205942
FBgn0053995	CG33995	2L:5043270..5048365	1	polycistronic	all di/polycistronic		barely similar to CG44000	possible tandem duplication	CG33995		223 nt bet. stop/start	FBrf0205942
FBgn0264742	CG44000	2L:5043270..5048365	1	polycistronic	all di/polycistronic		barely similar to CG33995	possible tandem duplication	CG44000		223 nt bet. stop/start; 144 nt bet. stop/start	FBrf0205942
FBgn0264743	CG44001	2L:5043270..5048365	1	polycistronic	all di/polycistronic		unrelated		CG44001		144 nt bet. stop/start	FBrf0205942
FBgn0261697	tectonic	2L:6127872..6130651	-1		all di/polycistronic		unrelated		tectonic		2 nt bet. stop/start
FBgn0261683	CG42730	2L:6127872..6130651	-1		all di/polycistronic		unrelated		CG42730		2 nt bet. stop/start
FBgn0262837	CG43201	2R:10352456..10353082	-1	polycistronic	all di/polycistronic		sim = 77% with CG43171	probable tandem duplication	CG43201	23aa	45 nt bet. stop/start	FBrf0212741
FBgn0262790	CG43171	2R:10352456..10353082	-1	polycistronic	all di/polycistronic		sim = 77% with CG43201	probable tandem duplication	CG43171	23aa	45 nt bet. stop/start; 157 nt bet. stop/start	FBrf0212741
FBgn0262807	CG43178	2R:10352456..10353082	-1	polycistronic	all di/polycistronic		unrelated		CG43178	21aa	157 nt bet. stop/start	FBrf0212741
FBgn0033693	CG13175	2R:12182639..12185506	1		all di/polycistronic		unrelated		CG13175		15 nt bet. stop/start	FBrf0155827
FBgn0053964	CG33964	2R:12182639..12185506	1		all di/polycistronic		unrelated		CG33964		15 nt bet. stop/start	FBrf0155827
FBgn0027581	CG6191	2R:13580313..13593339	-1		all di/polycistronic		unrelated		CG6191		262 nt bet. stop/start	FBrf0205942
FBgn0266489	CG45088	2R:13580586..13593339	-1		all di/polycistronic		unrelated		CG45088	21aa	262 nt bet. stop/start	FBrf0205942
FBgn0050073	Obp50b	2R:14371186..14373006	1		all di/polycistronic		sim = 37%	probable tandem duplication	Obp50b		278 nt bet. stop/start
FBgn0050072	Obp50c	2R:14371186..14373006	1		all di/polycistronic		sim = 37%	probable tandem duplication	Obp50c		278 nt bet. stop/start
FBgn0050100	CG30100	2R:16291453..16292269	1		all di/polycistronic		unrelated		CG30100		10 nt bet. stop/start	FBrf0205942
FBgn0259718	CG42372	2R:16291453..16292269	1		all di/polycistronic		unrelated		CG42372		10 nt bet. stop/start	FBrf0205942
FBgn0028741	fab1	2R:17773964..17781930	-1		all di/polycistronic		unrelated		fab1		88 nt bet. stop/start or OVERLAP 8 nt (RT isoform)
FBgn0250851	CG33981	2R:17773964..17781930	-1		all di/polycistronic		unrelated		CG33981		88 nt bet. stop/start or OVERLAP 8 nt (RT isoform)
FBgn0003067	Pepck	2R:18536767..18539416	1		all di/polycistronic		unrelated		Pepck		161 nt bet. stop/start	FBrf0205942
FBgn0266488	CG45087	2R:18536767..18539416	1		all di/polycistronic		unrelated		CG45087	27aa	161 nt bet. stop/start	FBrf0205942
FBgn0034372	Gint3	2R:18658418..18661548	-1		all di/polycistronic		unrelated		Gint3		5 nt bet. stop/start	FBrf0205942
FBgn0259202	CG42306	2R:18658418..18661548	-1		all di/polycistronic		unrelated		CG42306		5 nt bet. stop/start	FBrf0205942
FBgn0061362	CG33785	2R:20642466..20643785	-1		all di/polycistronic		unrelated		CG33785		OVERLAP 1 nt	FBrf0155827, FBrf0205942
FBgn0061361	CG33786	2R:20642466..20643785	-1		all di/polycistronic		unrelated		CG33786		OVERLAP 1 nt	FBrf0155827, FBrf0205942
FBgn0259708	CG42362	2R:21664433..21666108	1		all di/polycistronic		sim = 60%	probable tandem duplication	CG42362		166 nt bet. stop/start
FBgn0259709	CG42363	2R:21664433..21666108	1		all di/polycistronic		sim = 60%	probable tandem duplication	CG42363		166 nt bet. stop/start
FBgn0259727	CG42381	2R:21667541..21669916	-1	polycistronic	all di/polycistronic		unrelated		CG42381		OVERLAP 1 nt	FBrf0205942
FBgn0259725	CG42379	2R:21667541..21669916	-1	polycistronic	all di/polycistronic		unrelated		CG42379		OVERLAP 1 nt; 8 nt bet. stop/start	FBrf0205942
FBgn0259726	CG42380	2R:21667541..21669916	-1	polycistronic	all di/polycistronic		unrelated		CG42380		8 nt bet. stop/start; 22 nt bet. stop/start	FBrf0205942
FBgn0034649	CG9865	2R:21667541..21669916	-1	polycistronic	all di/polycistronic		unrelated		CG9865		22 nt bet. stop/start	FBrf0205942
FBgn0260222	CG42496	2R:21691295..21692764	1		all di/polycistronic		unrelated		CG42496		18 nt bet. stop/start	FBrf0205942
FBgn0050290	Ppcdc	2R:21691295..21692764	1		all di/polycistronic		unrelated		Ppcdc		18 nt bet. stop/start	FBrf0205942
FBgn0033095	CG3409	2R:6699695..6715892	-1		all di/polycistronic		unrelated		CG3409		291 nt bet. stop/start
FBgn0266525	CG45092	2R:6699695..6715892	-1		all di/polycistronic		unrelated		CG45092		291 nt bet. stop/start
FBgn0050497	CG30497	2R:7737019..7782637	-1		all di/polycistronic		unrelated		CG30497		351 nt bet. stop/start
FBgn0266526	CG45093	2R:7737019..7782637	-1		all di/polycistronic		unrelated		CG45093		351 nt bet. stop/start
FBgn0260390	CG42516	2R:8129354..8131323	-1		all di/polycistronic		unrelated		CG42516		66 nt bet. stop/start	FBrf0205942
FBgn0260398	Pbp49	2R:8129354..8131323	-1		all di/polycistronic		unrelated		Pbp49		66 nt bet. stop/start	FBrf0205942
FBgn0025355	SuUR	3L:11064991..11069025	1		all di/polycistronic		unrelated		SuUR		20 nt bet. stop/start	FBrf0205942
FBgn0266540	CG45101	3L:11064991..11069025	1		all di/polycistronic		unrelated		CG45101		20 nt bet. stop/start	FBrf0205942
FBgn0261353	Ccdc56	3L:11708979..11710570	1		all di/polycistronic		unrelated		Ccdc56		88 nt bet. stop/start
FBgn0261381	mtTFB1	3L:11708979..11710570	1		all di/polycistronic		unrelated		mtTFB1		88 nt bet. stop/start
FBgn0063485	Lasp	3L:16676406..16711677	-1		all di/polycistronic		unrelated		Lasp		9 nt bet. stop/start
FBgn0264605	CG43954	3L:16677567..16711677	-1		all di/polycistronic		unrelated		CG43954		9 nt bet. stop/start
FBgn0259720	CG42374	3L:19264404..19266838			all di/polycistronic		unrelated		CG42374		11 nt bet. stop/start	FBrf0205942
FBgn0036856	CG9666	3L:19264404..19266838	1		all di/polycistronic		unrelated		CG9666		11 nt bet. stop/start	FBrf0205942
FBgn0250849	CG32388	3L:6983473..6984586	-1		all di/polycistronic		unrelated		CG32388		114 nt bet. stop/start
FBgn0263387	CG43439	3L:6983473..6984586	-1		all di/polycistronic		unrelated		CG43439	56aa	114 nt bet. stop/start
FBgn0264302	CG43780	3L:7333544..7335226	-1		all di/polycistronic		unrelated		CG43780		9 nt bet. stop/start
FBgn0264303	CG43781	3L:7333544..7335226	-1		all di/polycistronic		unrelated		CG43781	57aa	9 nt bet. stop/start
FBgn0265083	CG44194	3R:12996876..12997582	-1		all di/polycistronic		unrelated		CG44194		OVERLAP 16 nt
FBgn0038107	CG17327	3R:12996876..12997726	-1		all di/polycistronic		unrelated		CG17327		OVERLAP 16 nt
FBgn0260464	CG9288	3R:13779624..13780795	1		all di/polycistronic		unrelated		CG9288		19 nt bet. stop/start	FBrf0205942
FBgn0259721	CG42375	3R:13779624..13780795	1		all di/polycistronic		unrelated		CG42375		19 nt bet. stop/start	FBrf0205942
FBgn0259730	tal-1A	3R:13813109..13814648	1	polycistronic	all di/polycistronic		related (shared 6/7aa peptide)	probable 5x-tion	tal-1A	11aa	77 nt bet. stop/start	FBrf0195266, FBrf0202317, FBrf0201401
FBgn0259731	tal-2A	3R:13813109..13814648	1	polycistronic	all di/polycistronic		related (shared 6/7aa peptide)	probable 5x-tion	tal-2A	11aa	77 nt bet. stop/start; 71 nt bet. stop/start	FBrf0195266, FBrf0202317, FBrf0201401
FBgn0259732	tal-3A	3R:13813109..13814648	1	polycistronic	all di/polycistronic		related (shared 6/7aa peptide)	probable 5x-tion	tal-3A	11aa	71 nt bet. stop/start; 89 nt bet. stop/start	FBrf0195266, FBrf0202317, FBrf0201401
FBgn0259733	tal-AA	3R:13813109..13814648	1	polycistronic	all di/polycistronic		related (shared 6/7aa peptide x2)	probable 5x-tion	tal-AA	32aa	89 nt bet. stop/start	FBrf0195266, FBrf0202317, FBrf0201401
FBgn0261679	CG42726	3R:15348048..15350391	1		all di/polycistronic		unrelated		CG42726		199 nt bet. stop/start
FBgn0261680	CG42727	3R:15348048..15350391	1		all di/polycistronic		unrelated		CG42727		199 nt bet. stop/start
FBgn0266195	Tgs1	3R:18255530..18257677	1		all di/polycistronic		unrelated		Tgs1		OVERLAP 4 nt	FBrf0205942
FBgn0261019	moi	3R:18255530..18257677	1		all di/polycistronic		unrelated		moi		OVERLAP 4 nt	FBrf0205942
FBgn0038927	CG6015	3R:22032150..22034286	-1		all di/polycistronic		unrelated		CG6015		0 nt bet. stop/start
FBgn0266538	CG45099	3R:22032150..22034286	-1		all di/polycistronic		unrelated		CG45099	34aa	0 nt bet. stop/start
FBgn0260229	CG42503	3R:25125632..25127359	-1		all di/polycistronic		functionally related (MPT synthase subunits)		CG42503		11 bp bet. stop / start	FBrf0204849
FBgn0039280	Mocs2	3R:25125632..25127359	-1		all di/polycistronic		functionally related (MPT synthase subunits)		Mocs2		11 bp bet. stop / start	FBrf0204849
FBgn0039405	CG14550	3R:26057347..26058223			all di/polycistronic		unrelated		CG14550		OVERLAP 34 nt	FBrf0205942
FBgn0260224	CG42498	3R:26057347..26058223	-1		all di/polycistronic		unrelated		CG42498		OVERLAP 34 nt	FBrf0205942
FBgn0260759	CG42557	3R:29933287..29934587	1		all di/polycistronic		unrelated		CG42557		41 nt bet. stop/start
FBgn0260760	CG42558	3R:29933287..29934587	1		all di/polycistronic		unrelated		CG42558		41 nt bet. stop/start
FBgn0025825	Hdac3	3R:5472810..5474600	-1		all di/polycistronic		unrelated		Hdac3		49 nt bet. stop/start	FBrf0205942
FBgn0266539	CG45100	3R:5472810..5474600	-1		all di/polycistronic		unrelated		CG45100	38aa	49 nt bet. stop/start	FBrf0205942
FBgn0260237	CG42511	3R:9404385..9407857	1		all di/polycistronic		unrelated		CG42511		141 nt bet. stop/start
FBgn0037689	CG8135	3R:9404385..9407857	1		all di/polycistronic		unrelated		CG8135		141 nt bet. stop/start
FBgn0045502	Gr10a	X:11413467..11417422	-1		all di/polycistronic		unrelated		Gr10a		319 nt bet. stop/start
FBgn0030298	Or10a	X:11413467..11417422	-1		all di/polycistronic		unrelated		Or10a		319 nt bet. stop/start
FBgn0266434	CG45064	X:14875370..14882586	-1		all di/polycistronic		unrelated		CG45064		13 nt bet. stop/start
FBgn0266435	CG45065	X:14875370..14882586	-1		all di/polycistronic		unrelated		CG45065		13 nt bet. stop/start
FBgn0066303	CG33932	X:19744431..19745747	1		all di/polycistronic		unrelated		CG33932		1 nt bet. stop/start
FBgn0066304	Rpp20	X:19744431..19745747	1		all di/polycistronic		unrelated		Rpp20		1 nt bet. stop/start
FBgn0031159	CG11566	X:21093844..21111417	1		all di/polycistronic		unrelated		CG11566		246 nt bet. stop/start	FBrf0155827
FBgn0064123	stg1	X:21093844..21111417	1		all di/polycistronic		unrelated		stg1		246 nt bet. stop/start	FBrf0155827
FBgn0064116	CG33713	X:21317936..21319272	-1		all di/polycistronic		unrelated		CG33713		59 nt bet. stop / start	FBrf0155827, FBrf0205942
FBgn0064117	CG33714	X:21317936..21319272	-1		all di/polycistronic		unrelated		CG33714		59 nt bet. stop / start	FBrf0155827, FBrf0205942
FBgn0016976	stnA	X:22980722..23004647	-1		all di/polycistronic		functionally related		stnA		52 nt bet. stop/start	FBrf0089585, FBrf0155827
FBgn0016975	stnB	X:22980722..23004647	-1		all di/polycistronic		functionally related		stnB		52 nt bet. stop/start	FBrf0089585, FBrf0155827
FBgn0052736	CG32736	X:7011357..7012137	1		all di/polycistronic		unrelated		CG32736		5 nt bet. stop/start
FBgn0259204	CG42308	X:7011357..7012137	1		all di/polycistronic		unrelated		CG42308		5 nt bet. stop/start
FBgn0032240	CG17768	2L:10403197..10405203	-1		this member has alternative monocistronic transcript(s) (3')	alternative promoter	unrelated		CG17768		389 nt bet. stop/start
FBgn0067622	LSm-4	2L:10403197..10405203	-1		this member has alternative monocistronic transcript(s) (5')	alternative polyA 3' end	unrelated		LSm-4		389 nt bet. stop/start
FBgn0260454	CG17139	2L:10843014..10845664	-1		this member di/polycistronic only		sim = 67%	probable tandem duplication	CG17139		157 nt bet. stop/start	FBrf0188015
FBgn0260453	CG17140	2L:10843014..10845664	-1		this member has alternative monocistronic transcript(s) (3')	alternative promoter	sim = 67%	probable tandem duplication	CG17140		157 nt bet. stop/start	FBrf0188015
FBgn0003313	sala	2L:11484707..11486949	1		this member has alternative monocistronic transcript(s) (3')	alternative promoter	unrelated		sala		155 nt bet. stop/start
FBgn0263087	CG43355	2L:11484707..11486949	1		this member has alternative monocistronic transcript(s) (5')	alternative polyA 3' end	unrelated		CG43355		155 nt bet. stop/start
FBgn0040968	CG14933	2L:11842828..11844012	1		this member has alternative monocistronic transcript(s) (5')	alternative polyA 3' end	sim = 76%	probable tandem duplication	CG14933		293 nt bet. stop/start
FBgn0259989	CG42486	2L:11843137..11844012	1		this member has alternative monocistronic transcript(s) (3')	alternative promoter	sim = 76%	probable tandem duplication	CG42486		293 nt bet. stop/start
FBgn0085193	CG34164	2L:12056348..12058251	1		this member has alternative monocistronic transcript(s) (3')	alternative promoter	unrelated		CG34164		542 nt bet. stop/start	FBrf0202906
FBgn0032404	RpL7-like	2L:12056348..12058251	1		this member has alternative monocistronic transcript(s) (5')	alternative polyA 3' end	unrelated		RpL7-like		542 nt bet. stop/start	FBrf0202906
FBgn0051976	CG31976	2L:138384..140992	-1		this member has alternative monocistronic transcript(s) (3')	alternative promoter	unrelated		CG31976		78 nt bet. stop/start
FBgn0051975	CG31975	2L:138384..140992	-1		this member has alternative monocistronic transcript(s) (5')	alternative polyA 3' end	similar to adjacent gene		CG31975		78 nt bet. stop/start
FBgn0000056	Adhr	2L:14615552..14618902	1		this member has alternative monocistronic transcript(s) (3')	alternative promoter	sim = 55%	probable tandem duplication	Adhr		303 nt bet. stop/start	FBrf0093378, FBrf0155827
FBgn0000055	Adh	2L:14615552..14618902	1		this member has alternative monocistronic transcript(s) (5')	alternative polyA 3' end	sim = 55%	probable tandem duplication	Adh		303 nt bet. stop/start	FBrf0093378, FBrf0155827
FBgn0264364	CG43816	2L:16004325..16005461	1		this member di/polycistronic only		sim = first 40 aa 77%id	probable tandem duplication	CG43816	53aa	182 nt bet. stop/start
FBgn0045827	CG13245	2L:16004325..16005461	1		this member has alternative monocistronic transcript(s) (3')	alternative promoter	sim = first 40 aa 77%id	probable tandem duplication	CG13245		182 nt bet. stop/start
FBgn0266459	CG45084	2L:16042047..16048757	1		this member di/polycistronic only		unrelated		CG45084	44aa	255 nt bet. stop/start	FBrf0205942
FBgn0000182	BicC	2L:16042047..16048757	1		this member has alternative monocistronic transcript(s) (3')	extended 3' UTR	unrelated		BicC		255 nt bet. stop/start	FBrf0205942
FBgn0266492	SclB	2L:16837972..16841884	1		this member has alternative monocistronic transcript(s) (3')	alternative promoter	sim = 68% 17/25 aa	probable tandem duplication	SclB	29aa	68 nt bet. stop/start	FBrf0195266, FBrf0222626
FBgn0266491	SclA	2L:16837972..16841884	1		this member has alternative monocistronic transcript(s) (5')	splice variant disrupts 3' CDS	sim = 68% 17/25 aa	probable tandem duplication	SclA	28aa	68 nt bet. stop/start	FBrf0195266, FBrf0222626
FBgn0085342	CG34313	2L:16879517..16886319	1		this member di/polycistronic only		unrelated		CG34313		80 nt bet. stop/start	FBrf0202906
FBgn0032618	CG31743	2L:16879517..16886319	1		this member has alternative monocistronic transcript(s) (3')	alternative promoter	unrelated		CG31743		80 nt bet. stop/start	FBrf0202906
FBgn0265607	beat-IIIa	2L:17131024..17173118	1		this member has alternative monocistronic transcript(s) (3')	extended 3' UTR	unrelated		beat-IIIa		1050 nt bet. stop/start
FBgn0083942	CG34106	2L:17131024..17173120	1		this member has alternative monocistronic transcript(s) (3')	alternative promoter	unrelated		CG34106		1050 nt bet. stop/start
FBgn0261357	CG42634	2L:18007935..18008962	1		this member di/polycistronic only		unrelated		CG42634		89 nt bet. stop/start
FBgn0261358	CG42635	2L:18007935..18008962	1		this member has alternative monocistronic transcript(s) (3')	alternative promoter	unrelated		CG42635		89 nt bet. stop/start
FBgn0000464	Lar	2L:19586623..19732069	1		this member has alternative monocistronic transcript(s) (3')	alternative promoter	unrelated		Lar		404 nt bet. stop/start
FBgn0267964	CG46244	2L:19606569..19731561	1		this member di/polycistronic only		unrelated		CG46244	26aa	404 nt bet. stop/start
FBgn0263996	CG43739	2L:20871335..20918931	-1		this member di/polycistronic only		unrelated		CG43739	15aa	266 nt bet. stop/start
FBgn0032901	sky	2L:20871335..20918931	-1		this member has alternative monocistronic transcript(s) (3')	alternative promoter	unrelated		sky		266 nt bet. stop/start
FBgn0263050	CG43345	2L:21166046..21168349	-1		this member di/polycistronic only		unrelated		CG43345		126 nt bet. stop/start
FBgn0263051	CG43346	2L:21166046..21168349	-1		this member has alternative monocistronic transcript(s) (3')	alternative promoter	unrelated		CG43346		126 nt bet. stop/start
FBgn0085206	CG34177	2L:4433908..4435057	1		this member di/polycistronic only		sl similarity; tx is male-specific	possible tandem duplication	CG34177		66 nt bet. stop/start	FBrf0202906
FBgn0085207	CG34178	2L:4433908..4435057	1		this member has alternative monocistronic transcript(s) (3')	alternative promoter	sl similarity; tx is male-specific	possible tandem duplication	CG34178		66 nt bet. stop/start	FBrf0202906
FBgn0260470	SP555	2L:5038053..5040818	1		this member has alternative monocistronic transcript(s) (3')	alternative promoter	unrelated		SP555		514 nt bet. stop/start
FBgn0260451	CG14042	2L:5038053..5040818	1		this member has alternative monocistronic transcript(s) (5')	alternative polyA 3' end	unrelated		CG14042		514 nt bet. stop/start
FBgn0029161	slmo	2L:6046516..6048706	-1		this member has alternative monocistronic transcript(s) (3')	alternative promoter	unrelated		slmo		38/409 nt bet. stop/start (diff isoforms)	FBrf0202906
FBgn0085208	CG34179	2L:6046651..6048706	-1		this member has alternative monocistronic transcript(s) (5')	alternative polyA 3' end	unrelated		CG34179		38/409 nt bet. stop/start (diff isoforms)	FBrf0202906
FBgn0266450	Kr-h1	2L:6082603..6096498	1		this member has alternative monocistronic transcript(s) (3')	alternative promoter (external)	unrelated		Kr-h1		279 nt bet. stop/start
FBgn0266445	CG45075	2L:6091412..6096498	1		this member di/polycistronic only		unrelated		CG45075		279 nt bet. stop/start
FBgn0000392	cup	2L:6663968..6674780	1		this member di/polycistronic only		unrelated		cup		OVERLAP 11 nt	FBrf0202906
FBgn0085339	CG34310	2L:6663968..6674780	1		this member has alternative monocistronic transcript(s) (3')	alternative promoter	unrelated		CG34310		OVERLAP 11 nt	FBrf0202906
FBgn0085470	lmgB	2L:8524999..8528505	-1		this member has alternative monocistronic transcript(s) (3')	alternative promoter	unrelated		lmgB		89 nt bet. stop/start	FBrf0202906, FBrf0205942
FBgn0250903	lmgA	2L:8524999..8528505	-1		this member has alternative monocistronic transcript(s) (5')	alternative polyA 3' end	unrelated		lmgA		89 nt bet. stop/start	FBrf0202906, FBrf0205942
FBgn0000448	Hr46	2R:10204112..10237348	-1		this member has alternative monocistronic transcript(s) (3')	alternative promoter	unrelated		Hr46		1093 nt bet. stop/start
FBgn0033497	CG12912	2R:10205454..10234607	-1		this member has alternative monocistronic transcript(s) (5')	alternative polyA 3' end	unrelated		CG12912		1093 nt bet. stop/start
FBgn0262836	CG43200	2R:10351533..10352161	-1		this member di/polycistronic only		sim to 4/5 of this grp of sml polypeptides		CG43200	21aa	121 nt bet. stop/start	FBrf0212741
FBgn0262791	CG43172	2R:10351533..10352161	-1		this member has alternative monocistronic transcript(s) (3')	alternative promoter	sim to 4/5 of this grp of sml polypeptides		CG43172	22aa	121 nt bet. stop/start	FBrf0212741
FBgn0263271	CG43397	2R:10354724..10355831	-1		this member di/polycistronic only		unrelated (related to CG42733, adjacent)		CG43397	40aa	256 nt bet. stop/start
FBgn0033512	CG12902	2R:10354724..10355831	-1		this member has alternative monocistronic transcript(s) (3')	alternative promoter	unrelated		CG12902		256 nt bet. stop/start
FBgn0266487	CG45086	2R:12612740..12619820	1		this member di/polycistronic only		unrelated		CG45086	31aa	1078 nt bet. stop/start	FBrf0205942
FBgn0004435	Galphaq	2R:12612740..12623197	1		this member has alternative monocistronic transcript(s) (3')	alternative promoter	unrelated		Galphaq		1078 nt bet. stop/start	FBrf0205942
FBgn0061360	CG33672	2R:12634166..12636141	-1		this member di/polycistronic only		unrelated		CG33672		397 nt bet. stop/start	FBrf0155827, FBrf0205942
FBgn0061359	CG33671	2R:12634166..12636141	-1		this member has alternative monocistronic transcript(s) (3')	alternative promoter	unrelated		CG33671		397 nt bet. stop/start	FBrf0155827, FBrf0205942
FBgn0033802	CG17724	2R:13176094..13190086	-1		this member has alternative monocistronic transcript(s) (3')	splice variant disrupts 5' CDS; alternative promoter (complex)	unrelated		CG17724		532 nt bet. stop/start; 42 nt bet. stop/start
FBgn0053182	Kdm4B	2R:13176094..13198337	-1		this member has alternative monocistronic transcript(s) (5')	alternative polyA 3' end	unrelated		Kdm4B		532 nt bet. stop/start
FBgn0028991	seq	2R:13176553..13190086	-1		this member has alternative monocistronic transcript(s) (5')	alternative polyA 3' end	unrelated		seq		42 nt bet. stop/start -- ATYPICAL
FBgn0085344	CG34315	2R:13202728..13206522	-1		this member di/polycistronic only		unrelated		CG34315		181 nt bet. stop/start	FBrf0202906
FBgn0005654	lat	2R:13202728..13206522	-1		this member has alternative monocistronic transcript(s) (3')	alternative promoter	unrelated		lat		181 nt bet. stop/start	FBrf0202906
FBgn0085264	CG34235	2R:13209809..13212175	-1	polycistronic	this member di/polycistronic only		sim = 58%	probable tandem duplication	CG34235		137 nt bet. stop/start
FBgn0050058	CG30058	2R:13209809..13212175	-1	polycistronic	this member di/polycistronic only		sim = 30 - 40%	probable tandem duplication	CG30058		137 nt bet. stop/start; 61 nt bet. stop/start
FBgn0085341	CG34312	2R:13209809..13212175	-1	polycistronic	this member has alternative monocistronic transcript(s) (3')	alternative promoter	sim = 58%	probable tandem duplication	CG34312		61 nt bet. stop/start
FBgn0050481	mRpL53	2R:13954195..13955664	1		this member di/polycistronic only		unrelated		mRpL53		8 nt bet. stop/start	FBrf0155827
FBgn0053155	CG33155	2R:13954195..13955664	1		this member has alternative monocistronic transcript(s) (3')	alternative promoter	unrelated		CG33155		8 nt bet. stop/start	FBrf0155827
FBgn0050479	CG30479	2R:14674465..14678136	-1		this member has alternative monocistronic transcript(s) (3')	alternative promoter	unrelated		CG30479		226 nt bet. stop/start
FBgn0050480	CG30480	2R:14674606..14678136	-1		this member has alternative monocistronic transcript(s) (5')	alternative polyA 3' end	unrelated		CG30480		226 nt bet. stop/start
FBgn0050080	CG30080	2R:15698726..15701696	-1		this member di/polycistronic only		unrelated		CG30080		895 [1991] nt bet. stop/start (2 isofoms)
FBgn0261538	CG42662	2R:15698726..15701696	-1		this member has alternative monocistronic transcript(s) (3')	alternative promoter	unrelated		CG42662	45aa	895 [1991] nt bet. stop/start (2 isofoms)
FBgn0262026	CG42837	2R:16197042..16199378	1		this member di/polycistronic only		unrelated		CG42837		264 nt bet. stop/start
FBgn0265178	CG44243	2R:16197042..16199555	1		this member has alternative monocistronic transcript(s) (3')	alternative promoter	unrelated		CG44243		264 nt bet. stop/start
FBgn0029154	Menl-1	2R:16414815..16419398	-1		this member di/polycistronic only		sim = 70%	probable tandem duplication	Menl-1		87 nt bet. stop/start	FBrf0155827
FBgn0029153	Menl-2	2R:16414815..16419398	-1		this member has alternative monocistronic transcript(s) (3')	alternative promoter	sim = 70%	probable tandem duplication	Menl-2		87 nt bet. stop/start	FBrf0155827
FBgn0050461	CG30461	2R:16995991..16998594	-1		this member has alternative monocistronic transcript(s) (3')	alternative promoter	unrelated (but see FBrf0218548)		CR30461		78 nt bet. stop/start	FBrf0155827
FBgn0050462	ste24c	2R:16995991..16998594	-1		this member has alternative monocistronic transcript(s) (5')	alternative polyA 3' end	unrelated		ste24c		78 nt bet. stop/start	FBrf0155827
FBgn0263032	CG43327	2R:17032487..17033927	-1		this member di/polycistronic only		unrelated		CG43327		80 nt bet. stop/start
FBgn0263033	CG43328	2R:17032487..17033927	-1		this member has alternative monocistronic transcript(s) (3')	alternative promoter	unrelated		CG43328		80 nt bet. stop/start
FBgn0034267	CG4984	2R:17726914..17732987	1		this member has alternative monocistronic transcript(s) (3')	alternative promoter	unrelated		CG4984		309 nt bet. stop/start
FBgn0034266	CG4975	2R:17726914..17732987	1		this member has alternative monocistronic transcript(s) (5')	alternative polyA 3' end	unrelated		CG4975		309 nt bet. stop/start
FBgn0260392	CG42518	2R:18167227..18168380	1		this member has alternative monocistronic transcript(s) (3')	splice variant disrupts 5' CDS	unrelated		CG42518		28 nt bet. stop/start
FBgn0260401	MED9	2R:18167255..18168380	1		this member di/polycistronic only		unrelated		MED9		28 nt bet. stop/start
FBgn0050120	CG30120	2R:18446548..18449420	1		this member di/polycistronic only		unrelated		CG30120		573 nt bet. stop/start
FBgn0034350	CG5189	2R:18446548..18449420	1		this member has alternative monocistronic transcript(s) (5')	alternative polyA 3' end	unrelated		CG5189		573 nt bet. stop/start
FBgn0265626	CG44434	2R:18678680..18684198	-1		this member di/polycistronic only		unrelated		CG44434		65 nt bet. stop/start
FBgn0265627	CG44435	2R:18678680..18684198	-1		this member has alternative monocistronic transcript(s) (5')	alternative polyA 3' end	unrelated		CG44435		65 nt bet. stop/start
FBgn0262824	CG43195	2R:19944258..19945877	-1		this member has alternative monocistronic transcript(s) (3')	alternative promoter	sim = 60%	probable tandem duplication	CG43195		168 nt bet. stop/start
FBgn0261580	CG42690	2R:19944258..19945877	-1		this member has alternative monocistronic transcript(s) (5')	alternative polyA 3' end	sim = 60%	probable tandem duplication	CG42690		168 nt bet. stop/start
FBgn0043536	Obp57d	2R:20548368..20550117	-1		this member di/polycistronic only		unrelated		Obp57d		218 nt bet. stop/start
FBgn0034517	Cpr57A	2R:20548368..20550117	-1		this member has alternative monocistronic transcript(s) (5')	alternative polyA 3' end	unrelated		Cpr57A		218 nt bet. stop/start
FBgn0034519	CG18065	2R:20550334..20552090	-1		this member di/polycistronic only		unrelated		CG18065		235 nt bet. stop/start	FBrf0155827
FBgn0034518	CG13430	2R:20550334..20552090	-1		this member has alternative monocistronic transcript(s) (3')	alternative promoter	unrelated		CG13430		235 nt bet. stop/start	FBrf0155827
FBgn0260223	CG42497	2R:21690215..21691139	-1		this member di/polycistronic only		unrelated		CG42497		52 nt bet. stop/start	FBrf0205942
FBgn0027360	Tim10	2R:21690215..21691139	-1		this member has alternative monocistronic transcript(s) (3')	splice variant disrupts 5' CDS (retained intron)	unrelated		Tim10		52 nt bet. stop/start	FBrf0205942
FBgn0263031	CG43326	2R:22655549..22656998	-1		this member has alternative monocistronic transcript(s) (3')	alternative promoter	unrelated (sim to CG3746)		CG43326		279 nt bet. stop/start
FBgn0263030	CG43325	2R:22655549..22656998	-1		this member has alternative monocistronic transcript(s) (5')	alternative polyA 3' end	unrelated		CG43325		279 nt bet. stop/start
FBgn0260767	CG42565	2R:22657901..22661389	1	polycistronic	this member has alternative monocistronic transcript(s) (3')	alternative promoter	sim = 47% vs CG13510	probable tandem duplication	CG42565		412 nt bet. stop/start
FBgn0034758	CG13510	2R:22657901..22661389	1	polycistronic	this member has alternative monocistronic transcript(s) (5')	alternative polyA 3' end	sim = 47-69%	probable tandem duplication	CG13510		686 nt bet. stop/start
FBgn0034759	CG13511	2R:22657901..22661389	1	polycistronic	this member has alternative monocistronic transcript(s) (mid)	alternative promoter; alternative polyA 3' end	sim = 69% vs CG13510	probable tandem duplication	CG13511		686 nt bet. stop/start; 412 nt bet. stop/start
FBgn0050273	CG30273	2R:22667155..22668848	1		this member di/polycistronic only		unrelated		CG30273		291 nt bet. stop/start
FBgn0050269	CG30269	2R:22667155..22668848	1		this member has alternative monocistronic transcript(s) (3')	alternative promoter	unrelated		CG30269		291 nt bet. stop/start
FBgn0260762	CG42560	2R:23599526..23600787	-1		this member has alternative monocistronic transcript(s) (3')	alternative promoter	unrelated		CG42560		17 nt bet. stop/start
FBgn0260761	CG42559	2R:23599526..23600787	-1		this member has alternative monocistronic transcript(s) (5')	splice variant disrupts 3' CDS (retained intron)	unrelated		CG42559		17 nt bet. stop/start
FBgn0260455	CG10332	2R:23600914..23601773	-1		this member di/polycistronic only		unrelated		CG10332		105 nt bet. stop/start
FBgn0067903	IM18	2R:23600914..23601773	-1		this member has alternative monocistronic transcript(s) (3')	alternative promoter	unrelated		IM18		105 nt bet. stop/start
FBgn0264297	CG43775	2R:24123167..24126630	-1	polycistronic	this member di/polycistronic only		sim = 68%	probable tandem triplication	CG43775		152 nt bet. stop/start
FBgn0264298	CG43776	2R:24123167..24126630	-1	polycistronic	this member di/polycistronic only		sim = 68%	probable tandem triplication	CG43776		152 nt bet. stop/start; 150 nt bet. stop/start
FBgn0264299	CG43777	2R:24123167..24126630	-1	polycistronic	this member has alternative monocistronic transcript(s) (3')	alternative promoter	sim = 68%	probable tandem triplication	CG43777		150 nt bet. stop/start
FBgn0260770	CG42568	2R:24157668..24159312	-1		this member has alternative monocistronic transcript(s) (3')	splice variant disrupts 5' CDS	unrelated		CG42568		257 nt bet. stop/start
FBgn0260775	DnaJ-60	2R:24157668..24159312	-1		this member has alternative monocistronic transcript(s) (5')	alternative polyA 3' end	unrelated		DnaJ-60		257 nt bet. stop/start
FBgn0266438	CG45068	2R:24411870..24415295	1		this member di/polycistronic only		unrelated		CG45068		523 nt bet. stop/start
FBgn0266439	CG45069	2R:24411870..24415295	1		this member has alternative monocistronic transcript(s) (3')	alternative promoter	unrelated		CG45069		523 nt bet. stop/start
FBgn0050503	CG30503	2R:7443824..7445792	-1		this member has alternative monocistronic transcript(s) (3')	alternative promoter	unrelated		CG30503		429 nt bet. stop/start
FBgn0040513	kappaB-Ras	2R:7443824..7445792	-1		this member has alternative monocistronic transcript(s) (5')	alternative polyA 3' end	unrelated		kappaB-Ras		429 nt bet. stop/start
FBgn0050365	spaw	2R:8359466..8362156	-1		this member has alternative monocistronic transcript(s) (3')	alternative promoter	unrelated		spaw		301 nt bet. stop/start
FBgn0050364	hubl	2R:8359466..8362156	-1		this member has alternative monocistronic transcript(s) (5')	alternative polyA 3' end	unrelated (related to swif; almost-adjacent dicis)		hubl		301 nt bet. stop/start
FBgn0050363	cola	2R:8363272..8365345	-1		this member di/polycistronic only		sim = 44%	probable tandem duplication	cola		164 nt bet. stop/start
FBgn0050366	swif	2R:8363272..8365345	-1		this member has alternative monocistronic transcript(s) (3')	alternative promoter	sim = 44%	probable tandem duplication	swif		164 nt bet. stop/start
FBgn0028955	CG8788	2R:9138486..9141981	1		this member di/polycistronic only		unrelated		CG8788		263 nt bet. stop/start
FBgn0265313	CG44286	2R:9138486..9141981	1		this member has alternative monocistronic transcript(s) (3')	alternative promoter	unrelated		CG44286	45aa	263 nt bet. stop/start
FBgn0266486	CG45085	2R:9186670..9192096	-1		this member di/polycistronic only		unrelated		CG45085	48aa	172 nt bet. stop/start	FBrf0205942
FBgn0033391	CG8026	2R:9186670..9192096	-1		this member has alternative monocistronic transcript(s) (3')	alternative promoter	unrelated		CG8026		172 nt bet. stop/start	FBrf0205942
FBgn0036169	Fuca	3L:11518798..11522713	-1		this member has alternative monocistronic transcript(s) (3')	alternative promoter	unrelated		Fuca		619 nt bet. stop/start
FBgn0036170	CG11714	3L:11518798..11522713	-1		this member has alternative monocistronic transcript(s) (5')	alternative polyA 3' end	unrelated		CG11714		619 nt bet. stop/start
FBgn0035197	CG9130	3L:1252012..1255986	1		this member di/polycistronic only		unrelated (5'half ~ CG9129, adjacent)		CG9130		81 nt bet. stop/start	FBrf0155827
FBgn0035198	CG9133	3L:1252012..1255986	1		this member has alternative monocistronic transcript(s) (3')	alternative promoter	unrelated		CG9133		81 nt bet. stop/start	FBrf0155827
FBgn0260233	CG42507	3L:14747929..14757962	-1		this member di/polycistronic only		unrelated		CG42507		15 nt bet. stop/start
FBgn0013263	Trl	3L:14747929..14761049	-1		this member has alternative monocistronic transcript(s) (5')	alternative polyA 3' end	unrelated		Trl		15 nt bet. stop/start
FBgn0028377	gdl-ORF39	3L:15509445..15510837	1		this member di/polycistronic only		unrelated		gdl-ORF39	39aa	67 nt bet. stop/start	FBrf0051577, FBrf0155827
FBgn0001099	gdl	3L:15509445..15511047	1		this member has alternative monocistronic transcript(s) (3')	alternative promoter	unrelated		gdl		67 nt bet. stop/start	FBrf0051577, FBrf0155827
FBgn0035239	CG18170	3L:1602954..1617355	1		this member di/polycistronic only		unrelated		CG18170		276 nt bet. stop/start	FBrf0155827
FBgn0035240	CG33791	3L:1602954..1617355	1		this member has alternative monocistronic transcript(s) (3')	alternative promoter	unrelated		CG33791		276 nt bet. stop/start	FBrf0155827
FBgn0036576	CG5151	3L:16137802..16164701	-1		this member has alternative monocistronic transcript(s) (3')	alternative promoter (external)	unrelated		CG5151		0 nt bet. stop/start
FBgn0052152	CG32152	3L:16139501..16143785	-1		this member di/polycistronic only		unrelated		CG32152		0 nt bet. stop/start
FBgn0042641	frc	3L:17428936..17433190	-1		this member has alternative monocistronic transcript(s) (5')	alternative polyA 3' end	unrelated		frc		1584 nt bet. stop/start
FBgn0052174	CG32174	3L:17428936..17433621	-1		this member has alternative monocistronic transcript(s) (3')	alternative promoter (external)	unrelated		CG32174		1584 nt bet. stop/start
FBgn0083976	CG34140	3L:182522..184422	-1		this member di/polycistronic only		unrelated		CG34140		7 nt bet. stop/start
FBgn0083992	Mkp	3L:182522..184422	-1		this member has alternative monocistronic transcript(s) (5')	splice variant disrupts 3' CDS (alternative splice; retained intron)	unrelated		Mkp		7 nt bet. stop/start
FBgn0036793	CG4174	3L:18600150..18617943	-1		this member has alternative monocistronic transcript(s) (3')	alternative promoter	unrelated		CG4174		416 nt bet. stop/start
FBgn0036799	CG13380	3L:18600150..18617943	-1		this member has alternative monocistronic transcript(s) (5')	alternative polyA 3' end	unrelated		CG13380		416 nt bet. stop/start
FBgn0052298	CG32298	3L:2389583..2390989	-1		this member di/polycistronic only		sim = 20-28%	probable tandem duplication	CG32298		5 nt bet. stop/start
FBgn0052299	CG32299	3L:2389583..2390989	-1		this member has alternative monocistronic transcript(s) (3')	alternative promoter	sim = 20-28%	probable tandem duplication	CG32299		5 nt bet. stop/start
FBgn0250911	CG42245	3L:2631715..2641984	1		this member di/polycistronic only		unrelated		CG42245		131 nt bet. stop/start
FBgn0035357	MEP-1	3L:2631715..2641984	1		this member has alternative monocistronic transcript(s) (3')	alternative promoter	unrelated		MEP-1		131 nt bet. stop/start
FBgn0259199	Snup	3L:2652088..2655455	1		this member di/polycistronic only		unrelated		Snup		168 nt bet. stop/start
FBgn0259200	CG42304	3L:2652088..2655455	1		this member has alternative monocistronic transcript(s) (3')	alternative promoter	unrelated		CG42304		168 nt bet. stop/start
FBgn0052270	CG32270	3L:3206949..3208985	-1		this member di/polycistronic only		sim = 59%	probable tandem duplication	CG32270		138 nt bet. stop/start	FBrf0155827
FBgn0052269	CG32269	3L:3206949..3208985	-1		this member has alternative monocistronic transcript(s) (3')	alternative promoter	sim = 59%	probable tandem duplication	CG32269		138 nt bet. stop/start	FBrf0155827
FBgn0259933	CG42456	3L:3319555..3322489	1		this member di/polycistronic only		unrelated		CG42456		93 nt bet. stop/start	FBrf0205942
FBgn0035436	CG12016	3L:3319555..3322489	1		this member has alternative monocistronic transcript(s) (3')	alternative promoter	unrelated		CG12016		93 nt bet. stop/start	FBrf0205942
FBgn0045478	Gr64b	3L:4028605..4032032	1		this member di/polycistronic only		sim = 56%	probable tandem duplication	Gr64b		191 nt bet. stop/start
FBgn0045477	Gr64c	3L:4028605..4032032	1		this member has alternative monocistronic transcript(s) (3')	alternative promoter	sim = 56%	probable tandem duplication	Gr64c		191 nt bet. stop/start
FBgn0035486	Gr64d	3L:4032062..4035703	1		this member has alternative monocistronic transcript(s) (5')	alternative polyA 3' end	sim = 49%	probable tandem duplication	Gr64d		183 nt bet. stop/start	FBrf0155827
FBgn0045476	Gr64e	3L:4032141..4035703	1		this member has alternative monocistronic transcript(s) (3')	alternative promoter	sim = 49%	probable tandem duplication	Gr64e		183 nt bet. stop/start	FBrf0155827
FBgn0260458	PGRP-LD	3L:5780051..5784685	1		this member has alternative monocistronic transcript(s) (3')	alternative promoter	unrelated		PGRP-LD		110 [690] nt bet. stop/start (2 isoforms)	FBrf0155827
FBgn0044419	Pmi	3L:5780051..5784685	1		this member has alternative monocistronic transcript(s) (5')	alternative polyA 3' end	unrelated		Pmi		110 [690] nt bet. stop/start (2 isoforms)	FBrf0155827
FBgn0002909	mus312	3L:7329132..7333471	1		this member di/polycistronic only		unrelated		mus312		OVERLAP 1 nt
FBgn0259203	CG42307	3L:7329132..7333471	1		this member has alternative monocistronic transcript(s) (5')	alternative polyA 3' end	unrelated		CG42307		OVERLAP 1 nt
FBgn0261536	CG42660	3L:7465509..7468808	1	polycistronic	this member di/polycistronic only		sim = 62% vs CG42661	probable tandem duplication	CG42660		66 nt bet. stop/start
FBgn0261537	CG42661	3L:7465509..7468808	1	polycistronic	this member di/polycistronic only		sim = 62% vs CG42660	probable tandem duplication	CG42661		66 nt bet. stop/start; 310 nt bet. stop/start
FBgn0035786	Tsp66A	3L:7465509..7468808	1	polycistronic	this member has alternative monocistronic transcript(s) (3')	alternative promoter	unrelated		Tsp66A		310 nt bet. stop/start
FBgn0035889	mkg-p	3L:8402168..8405277	-1		this member has alternative monocistronic transcript(s) (3')	alternative promoter	unrelated		mkg-p		50 nt bet. stop/start
FBgn0053057	CG33057	3L:8402168..8405277	-1		this member has alternative monocistronic transcript(s) (5')	splice variant disrupts 3' CDS (retained intron)	unrelated		CG33057		50 nt bet. stop/start
FBgn0001228	Hsp67Bb	3L:9372722..9374964	1		this member has alternative monocistronic transcript(s) (5')	alternative polyA 3' end	unrelated		Hsp67Bb		806 nt bet. stop/start	FBrf0048582 ,FBrf0155827
FBgn0001223	Hsp22	3L:9372931..9374964	1		this member has alternative monocistronic transcript(s) (3')	alternative promoter	unrelated		Hsp22		806 nt bet. stop/start	FBrf0048582, FBrf0155827
FBgn0036056	CG6709	3L:9893188..9894743	-1		this member has alternative monocistronic transcript(s) (3')	alternative promoter	unrelated		CG6709		211 nt bet. stop/start
FBgn0036057	CG14164	3L:9893188..9894743	-1		this member has alternative monocistronic transcript(s) (5')	alternative polyA 3' end	unrelated		CG14164		211 nt bet. stop/start
FBgn0259932	CG42455	3L:9972312..9974023	1		this member di/polycistronic only		unrelated		CG42455		24 nt bet. stop/start	FBrf0205942
FBgn0263251	vnc	3L:9972312..9974023	1		this member has alternative monocistronic transcript(s) (3')	splice variant disrupts 5' CDS	unrelated		vnc		24 nt bet. stop/start	FBrf0205942
FBgn0026064	KP78a	3R:11346294..11353131	-1		this member di/polycistronic only		sim = 65%	probable tandem duplication	KP78a		189 nt bet. stop/start
FBgn0026063	KP78b	3R:11346294..11353131	-1		this member has alternative monocistronic transcript(s) (3')	alternative promoter	sim = 65%	probable tandem duplication	KP78b		189 nt bet. stop/start
FBgn0037912	sea	3R:11559890..11567049	-1		this member has alternative monocistronic transcript(s) (3')	alternative promoter	unrelated		sea		OVERLAP 103nt	FBrf0155827
FBgn0037913	fabp	3R:11559890..11567049	-1		this member has alternative monocistronic transcript(s) (5')	alternative polyA 3' end	unrelated		fabp		OVERLAP 103nt (atypical isoform)	FBrf0155827
FBgn0051358	CG31358	3R:12027736..12031757	-1	polycistronic	this member has alternative monocistronic transcript(s) (5')	splice variant disrupts 3' CDS's	unrelated (sim to CG14736 upstream)		CG31358		166 nt bet. stop/start
FBgn0260230	CG42504	3R:12028070..12031757	-1	polycistronic	this member di/polycistronic only		unrelated		CG42504		166 nt bet. stop/start; 147 nt bet. stop/start
FBgn0260231	CG42505	3R:12028070..12031757	-1	polycistronic	this member di/polycistronic only		unrelated		CG42505		147 nt bet. stop/start
FBgn0038032	CG10096	3R:12390683..12395980	-1		this member has alternative monocistronic transcript(s) (3')	alternative promoter	sim = 70%	probable tandem duplication	CG10096		1620 nt bet. stop/start	FBrf0155827
FBgn0038033	CG10097	3R:12390683..12395980	-1		this member has alternative monocistronic transcript(s) (5')	alternative polyA 3' end	sim = 70%	probable tandem duplication	CG10097		1620 nt bet. stop/start	FBrf0155827
FBgn0040076	primo-2	3R:13710017..13711835	-1		this member di/polycistronic only		sim = 70%	probable tandem duplication	primo-2		331 nt bet. stop/start	FBrf0155827
FBgn0040077	primo-1	3R:13710017..13711835	-1		this member has alternative monocistronic transcript(s) (3')	alternative promoter	sim = 70%	probable tandem duplication	primo-1		331 nt bet. stop/start	FBrf0155827
FBgn0038570	Prx5	3R:18165442..18167273	-1		this member has alternative monocistronic transcript(s) (3')	alternative promoter	unrelated		Prx5		272 nt bet. stop/start	FBrf0155827, FBrf0204373
FBgn0038571	CG7215	3R:18165442..18167273	-1		this member has alternative monocistronic transcript(s) (5')	alternative polyA 3' end	unrelated		CG7215		272 nt bet. stop/start	FBrf0155827, FBrf0204373
FBgn0262823	CG43194	3R:18564492..18565173	-1		this member di/polycistronic only		unrelated		CG43194		146 nt bet. stop/start
FBgn0262846	CG43210	3R:18564492..18565173	-1		this member has alternative monocistronic transcript(s) (3')	alternative promoter	unrelated		CG43210	59aa	146 nt bet. stop/start
FBgn0261262	CG42613	3R:18929196..18978088	1		this member has alternative monocistronic transcript(s) (flanking)	alternative promoter (external)	unrelated		CG42613		1241 nt bet. stop/start
FBgn0263983	CG43732	3R:18950196..18976557	1		this member has alternative monocistronic transcript(s) (5')	alternative polyA 3' end	unrelated		CG43732	36aa	1241 nt bet. stop/start
FBgn0260234	CG42508	3R:19914391..19915409	-1		this member di/polycistronic only		unrelated		CG42508		51 nt bet. stop/start
FBgn0038749	Xport	3R:19914391..19915409	-1		this member has alternative monocistronic transcript(s) (3')	splice variant disrupts 5' CDS	unrelated		Xport		51 nt bet. stop/start
FBgn0064119	CG33934	3R:20042757..20048716	1		this member has alternative monocistronic transcript(s) (3')	alternative promoter	sim = 73%	probable tandem duplication	CG33934		315 nt bet. stop/start	FBrf0155827
FBgn0260466	Indy-2	3R:20042757..20048716	1		this member has alternative monocistronic transcript(s) (5')	alternative polyA 3' end	sim = 73%	probable tandem duplication	Indy-2		315 nt bet. stop/start	FBrf0155827
FBgn0083967	Muted	3R:22362897..22364580	1		this member di/polycistronic only		unrelated		Muted		5 nt bet. stop / start	FBrf0205942
FBgn0260467	CG7071	3R:22362897..22364580	1		this member has alternative monocistronic transcript(s) (3')	splice variant disrupts 5' CDS (retained intron)	unrelated		CG7071		5 nt bet. stop / start	FBrf0205942
FBgn0039049	CG6726	3R:23091724..23095184	1		this member has alternative monocistronic transcript(s) (5')	alternative polyA 3' end	sim = 83%	probable tandem duplication	CG6726		325 nt bet. stop/start
FBgn0039050	CG17110	3R:23091724..23095441	1		this member has alternative monocistronic transcript(s) (3')	alternative promoter	sim = 83%	probable tandem duplication	CG17110		325 nt bet. stop/start
FBgn0264741	CG43999	3R:23927728..23929000	-1		this member di/polycistronic only		sim = 59%	probable tandem duplication	CG43999		57 nt bet. stop/start
FBgn0264740	CG43998	3R:23927728..23929000	-1		this member has alternative monocistronic transcript(s) (3')	alternative promoter	sim = 59%	probable tandem duplication	CG43998		57 nt bet. stop/start
FBgn0053095	CG33095	3R:25097672..25102146	1		this member di/polycistronic only		unrelated		CG33095		253 nt bet. stop/start
FBgn0053096	CG33096	3R:25097672..25102146	1		this member has alternative monocistronic transcript(s) (5')	alternative polyA 3' end	unrelated		CG33096		253 nt bet. stop/start
FBgn0039309	CG11891	3R:25270231..25273267	1		this member has alternative monocistronic transcript(s) (3')	alternative promoter	sim = 84%	probable tandem duplication	CG11891		331 nt bet. stop/start	FBrf0155827
FBgn0039308	CG11889	3R:25270231..25273267	1		this member has alternative monocistronic transcript(s) (5')	alternative polyA 3' end	sim = 84%	probable tandem duplication	CG11889		331 nt bet. stop/start	FBrf0155827
FBgn0259991	CG42488	3R:25483098..25485481	1		this member di/polycistronic only		unrelated		CG42488		29 nt bet. stop/start	FBrf0205942
FBgn0039339	CG5116	3R:25483098..25485855	1		this member has alternative monocistronic transcript(s) (3')	alternative promoter	unrelated		CG5116		29 nt bet. stop/start	FBrf0205942
FBgn0039367	CG17197	3R:25773334..25775369	-1		this member di/polycistronic only		sim = 49%	probable tandem duplication	CG17197		OVERLAP 1 nt
FBgn0039366	CG17198	3R:25773334..25775369	-1		this member has alternative monocistronic transcript(s) (3')	alternative promoter	sim = 49%	probable tandem duplication	CG17198		OVERLAP 1 nt
FBgn0039374	CG17770	3R:25811911..25813134	1		this member di/polycistronic only		sim = 67%	probable tandem duplication	CG17770		160 nt bet. stop/start	FBrf0192608
FBgn0011273	Acam	3R:25811911..25813134	1		this member has alternative monocistronic transcript(s) (3')	alternative promoter	sim = 67%	probable tandem duplication	Acam		160 nt bet. stop/start	FBrf0192608
FBgn0259990	CG42487	3R:27957356..27959245	-1		this member di/polycistronic only		unrelated		CG42487		142 nt bet. stop/start
FBgn0039565	CG4884	3R:27957356..27959245	-1		this member has alternative monocistronic transcript(s) (3')	alternative promoter	unrelated		CG4884		142 nt bet. stop/start
FBgn0003511	Sry-beta	3R:30039719..30043071	1		this member has alternative monocistronic transcript(s) (3')	alternative promoter	unrelated		Sry-beta		325 nt bet. stop/start
FBgn0003510	Sry-alpha	3R:30039719..30043071	1		this member has alternative monocistronic transcript(s) (5')	alternative polyA 3' end	unrelated		Sry-alpha		325 nt bet. stop/start
FBgn0085346	CG34317	3R:30056859..30058131	1		this member di/polycistronic only		unrelated		CG34317		15 nt bet. stop/start	FBrf0202906, FBrf0205942
FBgn0260468	CG7950	3R:30056859..30058131	1		this member has alternative monocistronic transcript(s) (3')	splice variant disrupts 5' CDS	unrelated		CG7950		15 nt bet. stop/start	FBrf0202906, FBrf0205942
FBgn0261704	CG42740	3R:30418767..30422971	-1		this member di/polycistronic only		unrelated		CG42740	51aa	356 nt (or greater) bet. stop/start
FBgn0027544	CG2217	3R:30418767..30422971	-1		this member has alternative monocistronic transcript(s) (5')	alternative polyA 3' end	unrelated		CG2217		356 nt (or greater) bet. stop/start
FBgn0085306	CG34277	3R:5369540..5371744	1		this member has alternative monocistronic transcript(s) (3')	alternative promoter	unrelated		CG34277		169 nt bet. stop/start	FBrf0202906
FBgn0051542	CG31542	3R:5369540..5371744	1		this member has alternative monocistronic transcript(s) (5')	alternative polyA 3' end	unrelated		CG31542		169 nt bet. stop/start	FBrf0202906
FBgn0042182	CG18749	3R:8244055..8247855	1		this member di/polycistronic only		unrelated (95% sim to adj gene)		CG18749		330 nt bet. stop/start	FBrf0155827
FBgn0064126	CG33722	3R:8244055..8247855	1		this member has alternative monocistronic transcript(s) (5')	alternative polyA 3' end	unrelated		CG33722		330 nt bet. stop/start	FBrf0155827
FBgn0083971	CG34135	3R:8749206..8768191	-1		this member has alternative monocistronic transcript(s) (3')	alternative promoter	unrelated		CG34135		3193 nt bet. stop/start
FBgn0037625	CG11768	3R:8749206..8768200	-1		this member has alternative monocistronic transcript(s) (5')	alternative polyA 3' end	unrelated		CG11768		3193 nt bet. stop/start
FBgn0046874	Pif1B	3R:8774286..8801176	-1		this member has alternative monocistronic transcript(s) (3')	alternative promoter	unrelated		Pif1B		OVERLAP 1 nt	FBrf0155827, FBrf0160865
FBgn0261015	Pif1A	3R:8774286..8801176	-1		this member has alternative monocistronic transcript(s) (5')	alternative poly A 3'end; atypical isoform	unrelated		Pif1A		OVERLAP 1 nt	FBrf0155827, FBrf0160865
FBgn0266410	CG45050	3R:9340216..9362994	1		this member has alternative monocistronic transcript(s) (flanking)	alternative promoter (external)	unrelated		CG45050		OVERLAP 29nt (atypical isoform)
FBgn0263750	CG43675	3R:9355495..9359189	1		this member has alternative monocistronic transcript(s) (5')	alternative polyA 3' end	unrelated		CG43675		OVERLAP 29nt
FBgn0260463	Unc-115b	3R:9687060..9692775	-1		this member has alternative monocistronic transcript(s) (3')	alternative promoter	unrelated		Unc-115b		357 nt bet. stop/start
FBgn0053105	p24-2	3R:9687402..9692794	-1		this member has alternative monocistronic transcript(s) (5')	alternative polyA 3' end	unrelated		p24-2		357 nt bet. stop/start
FBgn0030451	CG15717	X:13128952..13134565	1		this member has alternative monocistronic transcript(s) (5')	alternative polyA 3' end	unrelated		CG15717		677 nt bet. stop/start
FBgn0030452	MFS10	X:13129018..13134839	1		this member has alternative monocistronic transcript(s) (3')	alternative promoter	unrelated		MFS10		677 nt bet. stop/start
FBgn0030641	CG6299	X:15462722..15466812	1		this member has alternative monocistronic transcript(s) (3')	alternative promoter	unrelated		CG6299		43 nt bet. stop/start
FBgn0030640	CG6294	X:15462722..15466812	1		this member has alternative monocistronic transcript(s) (5')	alternative polyA 3' end	unrelated		CG6294		43 nt bet. stop/start
FBgn0259699	CG42353	X:16093059..16104912	-1		this member di/polycistronic only		unrelated		CG42353		22 nt bet. stop/start
FBgn0259700	CG42354	X:16093059..16104912	-1		this member has alternative monocistronic transcript(s) (3')	alternative promoter	unrelated		CG42354		22 nt bet. stop/start
FBgn0052573	CG32573	X:16651376..16653275	1		this member has alternative monocistronic transcript(s) (3')	alternative promoter	unrelated		CG32573		85 nt bet. stop/start	FBrf0205942
FBgn0260238	CG42512	X:16651376..16653275	1		this member has alternative monocistronic transcript(s) (5')	alternative polyA 3' end	unrelated		CG42512		85 nt bet. stop/start	FBrf0205942
FBgn0002709	mei-218	X:17135985..17142990	-1		this member has alternative monocistronic transcript(s) (3')	alternative promoter; splice variant disrupts 5' CDS	functionally related		mei-218		OVERLAP	FBrf0127203, FBrf0155827
FBgn0028581	mei-217	X:17136578..17142990	-1		this member di/polycistronic only		functionally related		mei-217		OVERLAP	FBrf0127203, FBrf0155827
FBgn0031038	Tyler	X:19611526..19615617	1		this member di/polycistronic only		sim = 58%	probable tandem duplication	Tyler		45 nt bet. stop/start (variable; much grtr for diff isoforms)	FBrf0155827
FBgn0031039	Shawn	X:19611526..19615617	1		this member has alternative monocistronic transcript(s) (3')	alternative promoter	sim = 58%	probable tandem duplication	Shawn		45 nt bet. stop/start (variable; much grtr for diff isoforms)	FBrf0155827
FBgn0027358	Tim9b	X:19616663..19618537	-1		this member di/polycistronic only		unrelated		Tim9b		162 nt bet. stop/start	FBrf0155827, FBrf0205942
FBgn0031041	CG12788	X:19616663..19618537	-1		this member has alternative monocistronic transcript(s) (3')	splice variant disrupts 5' CDS	unrelated		CG12788		162 nt bet. stop/start	FBrf0155827, FBrf0205942
FBgn0024182	waw	X:21363028..21373148	1		this member di/polycistronic only		unrelated		waw		109 nt bet. stop/start	FBrf0155827
FBgn0024251	bbx	X:21363028..21373148	1		this member has alternative monocistronic transcript(s) (3')	alternative promoter	unrelated		bbx		109 nt bet. stop/start	FBrf0155827
FBgn0039945	CG17159	X:23084960..23092631	-1		this member di/polycistronic only		unrelated		CG17159		200 nt bet. stop/start
FBgn0039944	CG17162	X:23084960..23096735	-1		this member has alternative monocistronic transcript(s) (3')	alternative promoter (external)	unrelated		CG17162		200 nt bet. stop/start
FBgn0029746	CG15465	X:5085759..5254864	1		this member di/polycistronic only		unrelated		CG15465		510 nt bet. stop/start
FBgn0266098	rg	X:5085759..5254864	1		this member has alternative monocistronic transcript(s) (flanking)	alternative promoter (external)	unrelated		rg		510 nt bet. stop/start
FBgn0266490	CG45089	X:7893053..7893798	-1		this member di/polycistronic only		unrelated		CG45089	54aa	21 nt bet. stop/start	FBrf0205942
FBgn0029971	CG18624	X:7893053..7893798	-1		this member has alternative monocistronic transcript(s) (3')	splice variant disrupts 5' CDS	unrelated		CG18624	56aa	21 nt bet. stop/start	FBrf0205942
