# Supplementary material for: Gene Model Annotations for Drosophila melanogaster: The Rule-Benders
Source: G3 (Bethesda). 2015 Jun 24;5(8):1737–49. doi: 10.1534/g3.115.018937 (PMC4528330; doi:10.1534/g3.115.018937)
Supplement: Supporting Information [file supp_g3.115.018937_FileS2.xlsx]

## Sheet: Sheet1
CYTO_LOCATION	#SUBMITTED ID	SYMBOL	SHARED PROMOTER?	GENE_MODEL_COMMENT
66A8-66A9	FBgn0265084	CG44195	no shared promoter	Complex/atypical overlap: 3' UTR exons overlap coding exons of flanking gene. May be component of a dicistronic gene; available data inconclusive.
66A10-66A10	FBgn0261788	Ank2	no shared promoter	Complex/atypical overlap: 3' coding exons overlap 3' UTR of nested gene. May be component of a dicistronic gene; available data inconclusive.
25F1-25F2	FBgn0266069	CR44822	no shared promoter	Complex/atypical overlap: Overlaps coding exons of flanking gene on same strand.
25F1-25F2	FBgn0051646	CG31646	no shared promoter	Complex/atypical overlap: Overlaps exons of nested non-coding gene on same strand.
16B6-16B6	FBgn0030846	CG12992	no shared promoter	Complex/atypical overlap: Shares 5' UTR with downstream gene; shares an internal exon of 5' UTR; does not appear to share promoter.
16B6-16B7	FBgn0030847	CG12991	no shared promoter	Complex/atypical overlap: Shares 5' UTR with upstream gene; shares an internal exon of 5' UTR; does not appear to share promoter.
44F11-44F11	FBgn0053199	CG33199	shared promoter, all isoforms	Complex/atypical overlap: Shares 5' UTR and 3' UTR with overlapping gene. Multiphase exon postulated: this gene shares a region of coding sequence with an overlapping gene, but different reading frames are utilized in the overlapping coding region.
44F11-44F11	FBgn0033356	CG8229	shared promoter, all isoforms	Complex/atypical overlap: Shares 5' UTR and 3' UTR with overlapping gene. Multiphase exon postulated: this gene shares a region of coding sequence with an overlapping gene, but different reading frames are utilized in the overlapping coding region.
35F1-35F12	FBgn0087041	CG42231	shared promoter, single isoform	Complex/atypical overlap: Shares 5' UTR with upstream gene; shares 3' UTR with one transcript isoform of upstream gene. Multiphase exon postulated.
35F1-35F12	FBgn0000307	chif	shared promoter, subset of isoforms	Complex/atypical overlap: Shares 5' UTR with downstream gene; in addition, one transcript isoform shares 3' UTR with downstream gene.
49F4-49F7	FBgn0033802	CG17724	shared promoter, subset of isoforms	Complex/atypical overlap: Shares UTR sequences with 2 upstream genes; for some isoforms internal coding exons correspond to UTR exons of other gene. Exons of Kdm4B, seq and CG17724 overlap.
49F4-49F7	FBgn0028991	seq	shared promoter, all isoforms	Complex/atypical overlap: Minor isoform of Kdm4B appears to share coding sequence with seq (CDS overlap); Shares UTR sequences with upstream and downstream genes
49F7-49F7	FBgn0053182	Kdm4B	shared promoter, subset of isoforms	Complex/atypical overlap: Minor isoform of Kdm4B appears to share coding sequence with seq (CDS overlap); Shares UTR sequences with 2 downstream genes
37B1-37B1	FBgn0032720	mRpL13	shared promoter, single isoform	Genes with CDS overlap: CG10602 (one isoform) and mRp13 share promoter, first exon and N-terminal coding sequences (49 residues).
37B1-37B1	FBgn0032721	CG10602	shared promoter, subset of isoforms	Genes with CDS overlap: CG10602 (one isoform) and mRp13 share promoter, first exon and N-terminal coding sequences (49 residues)
57D1-57D1	FBgn0265180	CG44245	shared promoter, subset of isoforms	Genes with CDS overlap: isoforms of Glycogenin and CG44245 share promoter, first exon and N-terminal coding sequences (28 residues); overlapping structure not conserved outside of Drosophila.
57D1-57D1	FBgn0265191	Glycogenin	shared promoter, subset of isoforms	Genes with CDS overlap: isoforms of Glycogenin and CG44245 share promoter, first exon and N-terminal coding sequences (28 residues); overlapping structure not conserved outside of Drosophila.
59B2-59B2	FBgn0050274	CG30274	shared promoter, single isoform	Genes with CDS overlap: isoforms of CG42284 and CG30274 share promoter, first exon and N-terminal coding sequences (20 residues); overlapping structure conserved in insects.
59B2-59B2	FBgn0259179	CG42284	shared promoter, subset of isoforms	Genes with CDS overlap: isoforms of CG42284 and CG30274 share promoter, first exon and N-terminal coding sequences (20 residues); overlapping structure conserved in insects.
59C2-59C2	FBgn0265187	CG44252	shared promoter, subset of isoforms	Genes with CDS overlap: isoforms of CG44252 and CG44253 share promoter, first exon and N-terminal coding sequences (28 residues); overlapping structure not conserved outside of insects.
59C2-59C2	FBgn0265188	CG44253	shared promoter, single isoform	Genes with CDS overlap: isoforms of CG44252 and CG44253 share promoter, first exon and N-terminal coding sequences (28 residues); overlapping structure not conserved outside of insects.
63E8-63F1	FBgn0052264	CG32264	shared promoter, subset of isoforms	Genes with CDS overlap: ntc and CG32264 share promoter, first exon and N-terminal coding sequences (46 residues).
63F1-63F1	FBgn0035461	ntc	shared promoter, single isoform	Genes with CDS overlap: ntc and CG32264 share promoter, first exon and N-terminal coding sequences (46 residues).
66E4-66E5	FBgn0264305	CG43783	shared promoters, subset of isoforms	Genes with CDS overlap: isoforms of orb2 and CG43783 share two different promoters, 5' UTR exons, and N-terminal coding sequences (162 residues); overlapping structure not conserved outside of Drosophila.
66E4-66E5	FBgn0264307	orb2	shared promoters, most isoforms	Genes with CDS overlap: isoforms of orb2 and CG43783 share two different promoters, 5' UTR exons, and N-terminal coding sequences (162 residues); overlapping structure not conserved outside of Drosophila.
71B4-71B5	FBgn0266441	CG45071	shared promoter, all isoforms	Genes with CDS overlap: isoforms of CTPsyn and CG45071 share promoter, 5' UTR exons, and N-terminal coding sequences (51 residues); overlapping structure not conserved outside of Drosophila (see FBrf0220954).
71B4-71B5	FBgn0266452	CTPsyn	shared promoter, subset of isoforms	Genes with CDS overlap: isoforms of CTPsyn and CG45071 share promoter, 5' UTR exons, and N-terminal coding sequences (51 residues); overlapping structure not conserved outside of Drosophila (see FBrf0220954).
86C6-86C6	FBgn0266446	CG45076	shared promoter, all isoforms	Genes with CDS overlap: isoforms of CG45076, CG45077 (fau), and CG45078 share promoter, first exon and N-terminal coding sequences.
86C6-86C6	FBgn0266448	CG45078	shared promoter, single isoform	Genes with CDS overlap: isoforms of CG45076, CG45077 (fau), and CG45078 share promoter, first exon and N-terminal coding sequences.
86C6-86C6	FBgn0266451	fau	shared promoter, single isoform	Genes with CDS overlap: isoforms of CG45076, CG45077 (fau), and CG45078 share promoter, first exon and N-terminal coding sequences.
88E6-88E8	FBgn0263740	eIF-2gamma	shared promoter, subset of isoforms	Genes with CDS overlap: eIF-2gamma and Su(var)3-9 share promoter, first exon and N-terminal coding sequences (80 residues); overlapping structure not conserved outside of insects (see FBrf0189765).
88E7-88E8	FBgn0263755	Su(var)3-9	shared promoter, single isoform	Genes with CDS overlap: eIF-2gamma and Su(var)3-9 share promoter, first exon and N-terminal coding sequences (80 residues); overlapping structure not conserved outside of insects (see FBrf0189765).
90F10-90F11	FBgn0263738	Ada2a	shared promoter, all isoforms	Genes with CDS overlap: Rpb4 and Ada2a share promoter, first exon and N-terminal coding sequences (21 residues); overlapping structure not conserved outside of insects (see FBrf0209781).
90F10-90F11	FBgn0263757	Rpb4	shared promoter, single isoform	Genes with CDS overlap: Rpb4 and Ada2a share promoter, first exon and N-terminal coding sequences (21 residues); overlapping structure not conserved outside of insects (see FBrf0209781).
96B6-96B6	FBgn0265189	sud1	shared promoter, single isoform	Genes with CDS overlap: isoforms of CG44254 and CG44255 share promoter, first exon and N-terminal coding sequences; overlapping structure not conserved outside of insects.
96B6-96B6	FBgn0265190	PIG-S	shared promoter, single isoform	Genes with CDS overlap: isoforms of CG44254 and CG44255 share promoter, first exon and N-terminal coding sequences; overlapping structure not conserved outside of insects.
11A2-11A4	FBgn0264675	CR43960	shared promoter, all isoforms	Shares 5' exon(s) with downstream coding gene; shared promoter.
11A5-11A7	FBgn0267001	Ten-a	shared promoter, subset of isoforms	Shares 5' exon(s) with upstream non-coding gene; shared promoter (one isoform only of this gene).
29F8-29F8	FBgn0265452	CR44352	shared promoter, single isoform	Shares 5' exon(s) with downstream coding gene; shared promoter.
29F8-29F8	FBgn0032090	CG9582	shared promoter, subset of isoforms	Shares 5' exon(s) with upstream non-coding gene; shared promoter
34D1-34D1	FBgn0266140	CR44846	shared promoter, all isoforms	Shares 5' exon(s) with downstream coding gene; shared promoter
34D1-34D1	FBgn0028541	TM9SF4	shared promoter, subset of isoforms	Shares 5' exon(s) with upstream non-coding gene; shared promoter (one isoform only of this gene; isoform may be male-specific).
36B3-36B3	FBgn0265542	CR44392	shared promoter, single isoform	Shares 5' exon(s) with downstream coding gene; shared promoter.
36B4-36B4	FBgn0261671	tweek	shared promoter, all isoforms	Shares 5' exon(s) with upstream non-coding gene; shared promoter
36E2-36E2	FBgn0265547	CR44397	shared promoter, single isoform	Shares 5' exon(s) with downstream non-coding gene; shared promoter.
36E2-36E2	FBgn0265548	CR44398	shared promoter, single isoform	Shares 5' exon(s) with upstream non-coding gene; shared promoter.
3D1-3D2	FBgn0262656	dm	shared promoter, all isoforms	Shares 5' exon(s) with downstream non-coding gene; shared promoter.
3D2-3D5	FBgn0266350	CR44999	shared promoter, single isoform	Shares 5' exon(s) with upstream coding gene; shared promoter.
40E5-40E5	FBgn0262886	CR43241	shared promoter, all isoforms	Shares 5' exon(s) with downstream coding gene; shared promoter.
40F1-40F2	FBgn0261802	CG42748	shared promoter, subset of isoforms	Shares 5' exon(s) with upstream non-coding gene; shared promoter (one isoform only of this gene).
59C1-59C1	FBgn0261706	CR42742	shared promoter, single isoform	Shares 5' exon(s) with downstream coding gene; shared promoter.
59C2-59C2	FBgn0003900	twi	shared promoter, subset of isoforms	Shares 5' exon(s) with upstream non-coding gene; shared promoter (one isoform only of this gene).
7A1-7B2	FBgn0265457	CR44357	shared promoter, all isoforms	Shares 5' exon(s) with upstream coding gene; shared promoter.
7A8-7B2	FBgn0029941	CG1677	shared promoter, subset of isoforms	Shares 5' exon(s) with downstream non-coding gene; shared promoter.
85D22-85D24	FBgn0037705	mura	shared promoters, all isoforms	Shares 5' exon(s) with upstream non-coding gene; shared promoters.
85D23-85D24	FBgn0260722	CR42549	shared promoters, all isoforms	Shares 5' exon(s) with downstream coding gene; shared promoters.
89B1-89B1	FBgn0266739	CR45212	shared promoter, single isoform	Shares 5' exon(s) with downstream coding gene; shared promoter.
89B1-89B1	FBgn0024222	ird5	shared promoter, single isoform	Shares 5' exon(s) with upstream non-coding gene; shared promoter.
96A24-96A25	FBgn0039232	sosie	shared promoter, subset of isoforms	Shares 5' exon(s) with upstream non-coding gene; shared promoter (one isoform only of this gene).
96A25-96A25	FBgn0266743	CR45216	shared promoter, single isoform	Shares 5' exon(s) with downstream coding gene; shared promoter.
11E3-11E8	FBgn0004456	mew	shared promoter, subset of isoforms	Shares 5' UTR with upstream gene.
11E8-11E8	FBgn0030462	CG15742	shared promoter, subset of isoforms	Shares 5' UTR with downstream gene.
15E2-15E3	FBgn0030816	CG16700	shared promoter, single isoform	Shares 5' UTR with downstream gene.
15E3-15E3	FBgn0030817	CG4991	shared promoter, subset of isoforms	Shares 5' UTR with upstream gene.
17C1-17C1	FBgn0027087	Aats-his	shared promoter, all isoforms	Shares 5' UTR with downstream gene.
17C1-17C1	FBgn0265598	Bx	shared promoter, subset of isoforms	Shares 5' UTR with upstream gene.
18E5-18E5	FBgn0042132	CG18809	shared promoter, most isoforms	Shares 5' UTR with downstream gene.
18E5-18E5	FBgn0031066	COX6B	shared promoter, most isoforms	Shares 5' UTR with upstream gene.
1E1-1E1	FBgn0052814	CG32814	shared promoter, single isoform	Shares 5' UTR with downstream gene.
1E1-1E1	FBgn0040351	CG11638	shared promoter, single isoform	Shares 5' UTR with upstream gene.
2A4-2A4	FBgn0026872	CG14777	shared promoter, subset of isoforms	Shares 5' UTR with downstream gene.
2A4-2A4	FBgn0029580	CG14778	shared promoter, single isoform	Shares 5' UTR with upstream gene.
2B10-2B12	FBgn0261548	CG42666	shared promoter, single isoform	Shares 5' UTR with upstream gene.
2B9-2B9	FBgn0026086	Adar	shared promoter, most isoforms	Shares 5' UTR with downstream gene.
2C4-2C7	FBgn0000667	Actn	shared promoter, subset of isoforms	Shares 5' UTR with upstream gene.
2C7-2C7	FBgn0003964	usp	shared promoter, subset of isoforms	Shares 5' UTR with downstream gene.
30F5-30F5	FBgn0051755	SoYb	shared promoter, all isoforms	Shares 5' UTR with downstream gene.
30F5-30F5	FBgn0051875	CG31875	shared promoter, most isoforms	Shares 5' UTR with upstream gene.
31E1-31E1	FBgn0025366	Ip259	shared promoter, all isoforms	Shares 5' UTR with downstream gene.
31E1-31E1	FBgn0003942	RpS27A	shared promoter, single isoform	Shares 5' UTR with upstream gene.
34B11-34B11	FBgn0264432	CG43850	shared promoter, subset of isoforms	Shares 5' UTR with downstream gene.
34C3-34C3	FBgn0263354	CG42784	shared promoter, subset of isoforms	Shares 5' UTR with upstream gene.
36A10-36A10	FBgn0267347	squ	shared promoter, subset of isoforms	Shares 5' UTR with downstream gene.
36A10-36A11	FBgn0261278	grp	shared promoter, subset of isoforms	Shares 5' UTR with upstream gene.
37D7-37E1	FBgn0032779	CG16771	shared promoter, subset of isoforms	Shares 5' UTR with downstream gene. Two alternative promoters appear to be shared by CG13085 and CG16771.
37D7-37E1	FBgn0032780	CG13085	shared promoter, all isoforms	Shares 5' UTR with upstream gene. Two alternative promoters appear to be shared by CG13085 and CG16771.
42E1-42E1	FBgn0050156	CG30156	shared promoter, subset of isoforms	Shares 5' UTR with downstream gene.
42E1-42E1	FBgn0022960	vimar	shared promoter, all isoforms	Shares 5' UTR with upstream gene.
42E1-42E1	FBgn0050157	CG30157	shared promoter, subset of isoforms	Shares 5' UTR with downstream gene.
42E1-42E1	FBgn0033121	Cyp6u1	shared promoter, subset of isoforms	Shares 5' UTR with upstream gene.
42E4-42E4	FBgn0050159	CG30159	shared promoter, subset of isoforms	Shares 5' UTR with downstream gene.
42E4-42E4	FBgn0029508	Tsp42Ea	shared promoter, all isoforms	Shares 5' UTR with upstream gene.
43E18-43E18	FBgn0033229	CG12822	shared promoter, all isoforms	Shares 5' UTR with downstream gene.
43E18-43E18	FBgn0040780	Atg10	shared promoter, all isoforms	Shares 5' UTR with upstream gene.
44B4-44B5	FBgn0263593	Lpin	shared promoter, subset of isoforms	Shares 5' UTR with upstream gene.
44B5-44B5	FBgn0010504	kermit	shared promoter, subset of isoforms	Shares 5' UTR with downstream gene.
45F6-45F6	FBgn0050338	CG30338	shared promoter, single isoform	Shares 5' UTR with downstream gene.
45F6-45F6	FBgn0033434	CG1902	shared promoter, subset of isoforms	Shares 5' UTR with upstream gene.
49E4-49E4	FBgn0265185	CG44250	shared promoter, all isoforms	Shares 5' UTR with downstream gene.
49E4-49E4	FBgn0265186	CG44251	shared promoter, subset of isoforms	Shares 5' UTR with upstream gene.
53D6-53D8	FBgn0267002	unc-104	shared promoter, subset of isoforms	Shares 5' UTR with upstream gene.
53D7-53D7	FBgn0259738	CG42392	shared promoter, single isoform	Shares 5' UTR with downstream gene.
56D9-56D9	FBgn0002716	mei-W68	shared promoter, single isoform	Shares 5' UTR with upstream gene.
56D9-57D12	FBgn0260934	par-1	shared promoter, subset of isoforms	Shares 5' UTR with upstream gene.
57B3-57B3	FBgn0016984	sktl	shared promoter, subset of isoforms	Shares 5' UTR with downstream gene.
57B3-57B3	FBgn0011674	insc	shared promoter, single isoform	Shares 5' UTR with upstream gene.
58B1-58B2	FBgn0265184	CG44249	shared promoter, single isoform	Shares 5' UTR with downstream gene.
58B1-58B2	FBgn0265192	Snp	shared promoter, subset of isoforms	Shares 5' UTR with upstream gene.
60F3-60F5	FBgn0266129	lov	shared promoter, subset of isoforms	Shares 5' UTR with upstream gene.
60F5-60F5	FBgn0262566	CG43106	shared promoter, single isoform	Shares 5' UTR with downstream gene.
62A8-62A8	FBgn0053230	CG33230	shared promoter, single isoform	Shares 5' UTR with downstream gene.
62A8-62A9	FBgn0035244	ABCB7	shared promoter, all isoforms	Shares 5' UTR with nested gene.
62B4-62B4	FBgn0024510	dlt	shared promoter, single isoform	Shares 5' UTR with downstream gene.
62B4-62B4	FBgn0250789	alpha-Spec	shared promoter, all isoforms	Shares 5' UTR with upstream gene.
67B6-67B6	FBgn0035993	Nf-YA	shared promoter, single isoform	Shares 5' UTR with downstream gene.
67B6-67B6	FBgn0260859	Bet3	shared promoter, single isoform	Shares 5' UTR with upstream gene.
67E5-67E5	FBgn0001179	hay	shared promoter, subset of isoforms	Shares 5' UTR with downstream gene.
67E5-67E5	FBgn0054001	CG34001	shared promoter, all isoforms	Shares 5' UTR with upstream gene.
68E1-68E1	FBgn0036212	CG11597	shared promoters, all isoforms	Shares 5' UTR with downstream gene.
68E1-68E1	FBgn0036211	CG5946	shared promoters, subset of isoforms	Shares 5' UTR with upstream gene.
74E4-74E4	FBgn0052179	Krn	shared promoter, single isoform	Shares 5' UTR with downstream gene.
74E4-74E4	FBgn0052177	Ndfip	shared promoter, single isoform	Shares 5' UTR with upstream gene.
75A1-75A1	FBgn0043025	Msi	shared promoter, subset of isoforms	Shares 5' UTR with downstream gene.
75A1-75A1	FBgn0036752	Adgf-A	shared promoter, all isoforms	Shares 5' UTR with upstream gene.
75B10-75B10	FBgn0052195	CG32195	shared promoter, subset of isoforms	Shares 5' UTR with downstream gene.
75B10-75B10	FBgn0036777	CG7341	shared promoter, all isoforms	Shares 5' UTR with upstream gene.
76C2-100	FBgn0266136	Gyc76C	shared promoters, all isoforms	Shares 5' UTR with downstream gene as a result of gene duplication.	Polymorphic duplication in sequenced strain.
76C2-76C5	FBgn0261360	CG42637	shared promoters, all isoforms	Shares 5' UTR with upstream gene as a result of gene duplication..	Polymorphic duplication in sequenced strain.
76D8-76D8	FBgn0036926	CG7646	shared promoter, subset of isoforms	Shares 5' UTR with downstream gene.
76D8-76D8	FBgn0013303	Nca	shared promoter, single isoform	Shares 5' UTR with upstream gene.
78C2-78C2	FBgn0053056	CG33056	shared promoter, subset of isoforms	Shares 5' UTR with downstream gene.
78C2-78C2	FBgn0053054	CG33054	shared promoter, subset of isoforms	Shares 5' UTR with upstream gene.
82C5-82C5	FBgn0037262	MED31	shared promoter, all isoforms	Shares 5' UTR with downstream gene.
82C5-82C5	FBgn0037263	slx1	shared promoter, single isoform	Shares 5' UTR with upstream gene.
82D5-82D6	FBgn0260794	ctrip	shared promoter, subset of isoforms	Shares 5' UTR with upstream gene.
82D6-82D6	FBgn0026417	Hus1-like	shared promoter, all isoforms	Shares 5' UTR with downstream gene.
83B6-83B6	FBgn0044823	Spec2	shared promoter, single isoform	Shares 5' UTR with upstream gene.
83B6-83B6	FBgn0037350	CG2911	shared promoter, subset of isoforms	Shares 5' UTR with downstream gene.
85A5-85A5	FBgn0037610	CG8043	shared promoter, single isoform	Shares 5' UTR with downstream gene.
85A5-85A5	FBgn0037611	CG11755	shared promoter, subset of isoforms	Shares 5' UTR with upstream gene.
85B1-85B1	FBgn0053191	CG33191	shared promoter, single isoform	Shares 5' UTR with downstream gene.
85B1-85B1	FBgn0046874	Pif1B	shared promoter, subset of isoforms	Shares 5' UTR with upstream gene.
85D19-85D19	FBgn0037703	JHDM2	shared promoters, all isoforms	Shares 5' UTR with downstream gene. Two alternative promoters appear to be shared by JHDM2 and CG8176.
85D19-85D19	FBgn0037702	CG8176	shared promoters, all isoforms	Shares 5' UTR with upstream gene. Two alternative promoters appear to be shared by JHDM2 and CG8176.
85F5-85F7	FBgn0053208	Mical	shared promoter, subset of isoforms	Shares 5' UTR with nested gene (one isoform in each case).
85F7-85F7	FBgn0051407	CG31407	shared promoter, subset of isoforms	Shares 5' UTR with downstream gene (one isoform in each case).
86C4-86C4	FBgn0037822	CG14683	shared promoter, single isoform	Shares 5' UTR with downstream gene.
86C4-86C4	FBgn0020385	pug	shared promoter, subset of isoforms	Shares 5' UTR with nested gene.
88D6-88D6	FBgn0067628	CG33331	shared promoter, single isoform	Shares 5' UTR with downstream gene.
88D6-88D6	FBgn0067629	CG33332	shared promoter, single isoform	Shares 5' UTR with upstream gene.
91B4-91B5	FBgn0023083	fray	shared promoter, subset of isoforms	Shares 5' UTR with downstream gene. Two alternative promoters appear to be shared by fray and CG7694.
91B4-91B5	FBgn0038627	CG7694	shared promoter, subset of isoforms	Shares 5' UTR with upstream gene. Two alternative promoters appear to be shared by fray and CG7694.
91C1-91C3	FBgn0015323	VAChT	shared promoter, single isoform	Shares 5' UTR with downstream gene.
91C1-91C5	FBgn0000303	Cha	shared promoter, all isoforms	Shares 5' UTR with upstream gene.
94C4-94C6	FBgn0039025	Usp12-46	shared promoter, single isoform	Shares 5' UTR with downstream gene.
94C4-94C8	FBgn0039026	CG7029	shared promoter, subset of isoforms	Shares 5' UTR with upstream gene.
95B7-95C1	FBgn0053111	CG33111	shared promoters, all isoforms	Shares 5' UTR with upstream gene. Two alternative promoters appear to be shared by CG33111 and eIF4G2.
95B9-95C1	FBgn0260634	eIF4G2	shared promoters, all isoforms	Shares 5' UTR with downstream gene. Two alternative promoters appear to be shared by CG33111 and eIF4G2.
96B2-96B2	FBgn0043799	CG31381	shared promoter, all isoforms	Shares 5' UTR with downstream gene.
96B2-96B2	FBgn0039241	CG11089	shared promoter, subset of isoforms	Shares 5' UTR with upstream gene.
96C1-96C1	FBgn0051510	CG31510	shared promoter, single isoform	Shares 5' UTR with downstream gene.
96C1-96C1	FBgn0051108	CG31108	shared promoter, all isoforms	Shares 5' UTR with upstream gene.
9E10-9F1	FBgn0003360	sesB	shared promoter, subset of isoforms	Shares 5' UTR with downstream gene.
9E9-9F1	FBgn0025111	Ant2	shared promoter, subset of isoforms	Shares 5' UTR with upstream gene.
10D8-10E1	FBgn0085351	inaF-A	no shared promoter	Shares 3' UTR sequences with adjacent genes.
10D8-10E1	FBgn0259918	inaF-B	no shared promoter	Shares 3' UTR sequences with adjacent genes.
10D8-10E1	FBgn0085350	inaF-C	no shared promoter	Shares 3' UTR sequences with adjacent genes.
10D8-10E1	FBgn0260812	inaF-D	no shared promoter	Shares 3' UTR sequences with adjacent genes.
5D4-5D4	FBgn0026060	Mipp2	no shared promoter	Shares 3' UTR with downstream gene. Multiphase exon postulated: this gene shares a region of coding sequence with an overlapping gene, but different reading frames are utilized in the overlapping coding region.
5D4-5D4	FBgn0029840	raptor	no shared promoter	Shares 3' UTR with upstream gene. Multiphase exon postulated: this gene shares a region of coding sequence with an overlapping gene, but different reading frames are utilized in the overlapping coding region.
64A10-64A10	FBgn0003710	tipE	no shared promoter	Shares 3' UTR with upstream gene. Multiphase exon postulated: this gene shares a region of coding sequence with an overlapping gene, but different reading frames are utilized in the overlapping coding region.
64A9-64A10	FBgn0040696	CG18675	no shared promoter	Shares 3' UTR with downstream gene. Multiphase exon postulated: this gene shares a region of coding sequence with an overlapping gene, but different reading frames are utilized in the overlapping coding region.
76A3-76A3	FBgn0266456	CG45081	no shared promoter	Shares 3' UTR with upstream genes (dicistronic pair).
76A3-76A3	FBgn0259720	CG42374	[shares dicistronic promoter]	Shares 3' UTR with downstream gene (as well as with dicistronic partner).
76A3-76A3	FBgn0036856	CG9666	[shares dicistronic promoter]	Shares 3' UTR with downstream gene (as well as with dicistronic partner).
85A8-85A9	FBgn0037614	CG8116	no shared promoter	Shares 3' UTR with downstream gene (paralogous pair).
85A9-85A9	FBgn0037615	CG11760	no shared promoter	Shares 3' UTR with upstream gene (paralogous pair).
89B13-89B13	FBgn0259917	CG42446	no shared promoter	Shares 3' UTR with downstream gene.
89B13-89B13	FBgn0038421	CG17931	no shared promoter	Shares 3' UTR with upstream gene.
95E1-95E1	FBgn0053100	4EHP	no shared promoter	Shares 3' UTR sequences with downstream gene. Multiphase exon postulated: this gene shares a region of coding sequence with an overlapping gene, but different reading frames are utilized in the overlapping coding region.
95E1-95E1	FBgn0013343	Syx1A	no shared promoter	Shares 3' UTR sequences with upstream gene. Multiphase exon postulated: this gene shares a region of coding sequence with an overlapping gene, but different reading frames are utilized in the overlapping coding region.
