# Supplementary material for: Gene Model Annotations for Drosophila melanogaster: The Rule-Benders
Source: G3 (Bethesda). 2015 Jun 24;5(8):1737–49. doi: 10.1534/g3.115.018937 (PMC4528330; doi:10.1534/g3.115.018937)
Supplement: Supporting Information [file supp_g3.115.018937_FileS3.xlsx]

## Sheet: Sheet1
#SUBMITTED ID	SYMBOL	short pp comment	LOCATION_ARM	CYTOGENETIC_MAP	overlap range class	GENE_MODEL_COMMENT	extent of overlap	NOTES
FBgn0063670	CG40228	y	3L	-	1-12aa	Alternative translation stop created by use of multiphasic reading frames within coding region.	29 nt
FBgn0039958	CG12567	y	2L	-	1-12aa	Alternative translation stop created by use of multiphasic reading frames within coding region.	6 nt
FBgn0039889	Arl4	y	4	102A6-102A6	1-12aa	Alternative translation stop created by use of multiphasic reading frames within coding region.	19 nt
FBgn0039900	Syt7	y	4	102B3-102B3	1-12aa	Alternative translation stop created by use of multiphasic reading frames within coding region.	6 nt
FBgn0025936	Eph	y	4	102D1-102D1	1-12aa	Alternative translation stop created by use of multiphasic reading frames within coding region.	1 nt
FBgn0000808	gd	y	X	11A1-11A1	1-12aa	Alternative translation stop created by use of multiphasic reading frames within coding region.	1 nt
FBgn0030468	CG1622	y	X	11E9-11E9	1-12aa	Alternative translation stop created by use of multiphasic reading frames within coding region.	7 nt
FBgn0259110	mmd		X	14A1-14A3	1-12aa	Alternative translation stop created by use of multiphasic reading frames within coding region.	31 nt, 27 nt
FBgn0030735	CG3632	y	X	14B9-14B9	1-12aa	Alternative translation stop created by use of multiphasic reading frames within coding region.	27 nt
FBgn0024184	unc-4	y	X	16C10-16D1	1-12aa	Alternative translation stop created by use of multiphasic reading frames within coding region.	35 nt
FBgn0052495	CG32495	y	X	16F1-16F1	1-12aa	Alternative translation stop created by use of multiphasic reading frames within coding region.	12 nt, 33 nt
FBgn0030882	GS	y	X	16F1-16F1	1-12aa	Alternative translation stop created by use of multiphasic reading frames within coding region.	33 nt
FBgn0031031	CG14218	y	X	18D3-18D3	1-12aa	Alternative translation stop created by use of multiphasic reading frames within coding region.	13 nt
FBgn0031139	CG11227	y	X	19E5-19E5	1-12aa	Alternative translation stop created by use of multiphasic reading frames within coding region.	15 nt
FBgn0003464	sol	y	X	19F5-19F5	1-12aa	Alternative translation stop created by use of multiphasic reading frames within coding region.	9 nt
FBgn0031220	CG4822		2L	21B2-21B2	1-12aa	Alternative translation stop created by use of multiphasic reading frames within coding region.	34 nt
FBgn0053125	CG33125	y	2L	23A2-23A2	1-12aa	Alternative translation stop created by use of multiphasic reading frames within coding region.	12 nt, 33 nt
FBgn0051774	fred	y	2L	24C9-24D2	1-12aa	Alternative translation stop created by use of multiphasic reading frames within coding region.	2 nt
FBgn0010473	tutl		2L	24E1-24E1	1-12aa	Alternative translation stop created by use of multiphasic reading frames within coding region.	29 nt
FBgn0015000	betaggt-I		2L	25B4-25B4	1-12aa	Alternative translation stop created by use of multiphasic reading frames within coding region.	8 nt
FBgn0031758	Ucp4B	y	2L	26A5-26A5	1-12aa	Alternative translation stop created by use of multiphasic reading frames within coding region.	29 nt
FBgn0031926	CG6739	y	2L	28B4-28B4	1-12aa	Alternative translation stop created by use of multiphasic reading frames within coding region.	3 nt
FBgn0011259	Sema-1a	y	2L	29E1-29E3	1-12aa	Alternative translation stop created by use of multiphasic reading frames within coding region.	3 nt
FBgn0085427	CG34398	y	2L	29F3-29F4	1-12aa	Alternative translation stop created by use of multiphasic reading frames within coding region.	19 nt
FBgn0026873	MED18	y	X	2B13-2B13	1-12aa	Alternative translation stop created by use of multiphasic reading frames within coding region.	5 nt
FBgn0000117	arm		X	2B14-2B14	1-12aa	Alternative translation stop created by use of multiphasic reading frames within coding region.	21 nt
FBgn0032120	CG33298		2L	30B5-30B10	1-12aa	Alternative translation stop created by use of multiphasic reading frames within coding region.	35 nt
FBgn0026379	Pten	y	2L	31B1-31B1	1-12aa	Alternative translation stop created by use of multiphasic reading frames within coding region.	20 nt
FBgn0032202	CG18619		2L	31B1-31B1	1-12aa	Alternative translation stop created by use of multiphasic reading frames within coding region.	17 nt
FBgn0085396	CG34367	y	2L	31D10-31D10	1-12aa	Alternative translation stop created by use of multiphasic reading frames within coding region.	16 bp
FBgn0051719	RluA-1	y	2L	31E6-31F1	1-12aa	Alternative translation stop created by use of multiphasic reading frames within coding region.	37 nt
FBgn0261648	salm		2L	32F1-32F2	1-12aa	Alternative translation stop created by use of multiphasic reading frames within coding region.	4 nt
FBgn0032369	CG6614	y	2L	32F4-32F4	1-12aa	Alternative translation stop created by use of multiphasic reading frames within coding region.	5 nt
FBgn0051860	ZnT33D	y	2L	33D2-33D2	1-12aa	Alternative translation stop created by use of multiphasic reading frames within coding region.	37 nt
FBgn0264894	CG44085	y	2L	34B3-34B4	1-12aa	Alternative translation stop created by use of multiphasic reading frames within coding region.	4 nt
FBgn0261514	NimA		2L	34E5-34E5	1-12aa	Alternative translation stop created by use of multiphasic reading frames within coding region.	19 nt
FBgn0003016	osp		2L	35B3-35B4	1-12aa	Alternative translation stop created by use of multiphasic reading frames within coding region.	6 nt
FBgn0032549	CG4650	y	2L	35B5-35B5	1-12aa	Alternative translation stop created by use of multiphasic reading frames within coding region.	31 nt
FBgn0032554	CG15278		2L	35B6-35B6	1-12aa	Alternative translation stop created by use of multiphasic reading frames within coding region.	31 nt	all 3 frames
FBgn0051805	CG31805	y	2L	36B4-36B4	1-12aa	Alternative translation stop created by use of multiphasic reading frames within coding region.	12 - 22 nt
FBgn0000636	Fas3		2L	36F2-36F4	1-12aa	Alternative translation stop created by use of multiphasic reading frames within coding region.	37 nt
FBgn0085200	CG34171	y	2L	36F3-36F3	1-12aa	Alternative translation stop created by use of multiphasic reading frames within coding region.	26 nt
FBgn0015803	RtGEF		2L	38C5-38C5	1-12aa	Alternative translation stop created by use of multiphasic reading frames within coding region.	4 nt
FBgn0032981	CG3635	y	2L	40F2-40F3	1-12aa	Alternative translation stop created by use of multiphasic reading frames within coding region.	24 nt
FBgn0264911	CG44102	y	2R	41C5-41C5	1-12aa	Alternative translation stop created by use of multiphasic reading frames within coding region.	38 nt
FBgn0033063	CG14589		2R	42A11-42A11	1-12aa	Alternative translation stop created by use of multiphasic reading frames within coding region.	11 nt
FBgn0033088	PGAP3		2R	42C4-42C4	1-12aa	Alternative translation stop created by use of multiphasic reading frames within coding region.	8 nt
FBgn0010482	l(2)01289		2R	42C6-42C7	1-12aa	Alternative translation stop created by use of multiphasic reading frames within coding region.	21 nt
FBgn0261397	didum	y	2R	43C7-43D1	1-12aa	Alternative translation stop created by use of multiphasic reading frames within coding region.	34 nt
FBgn0033212	CG1399	y	2R	43E9-43E11	1-12aa	Alternative translation stop created by use of multiphasic reading frames within coding region.	14 nt
FBgn0033368	CG13743	y	2R	45A1-45A1	1-12aa	Alternative translation stop created by use of multiphasic reading frames within coding region.	31 nt
FBgn0005619	Hdc	y	2R	46F7-46F7	1-12aa	Alternative translation stop created by use of multiphasic reading frames within coding region.	7 nt
FBgn0033499	CG12914	y	2R	46F7-46F8	1-12aa	Alternative translation stop created by use of multiphasic reading frames within coding region.	10 nt
FBgn0024836	stan		2R	47B4-47B7	1-12aa	Alternative translation stop created by use of multiphasic reading frames within coding region.	12 nt
FBgn0033572	polyph	y	2R	47C6-47C6	1-12aa	Alternative translation stop created by use of multiphasic reading frames within coding region.	8 nt
FBgn0016047	nompA		2R	47F1-47F1	1-12aa	Alternative translation stop created by use of multiphasic reading frames within coding region.	17 nt
FBgn0053145	CG33145	y	2R	48D5-48D5	1-12aa	Alternative translation stop created by use of multiphasic reading frames within coding region.	27 nt
FBgn0061197	SIP2		2R	48F6-48F6	1-12aa	Alternative translation stop created by use of multiphasic reading frames within coding region.	4 nt
FBgn0033739	Dyb		2R	49A6-49A6	1-12aa	Alternative translation stop created by use of multiphasic reading frames within coding region.	14 nt
FBgn0033820	CG4716	y	2R	49F13-49F13	1-12aa	Alternative translation stop created by use of multiphasic reading frames within coding region.	9 nt
FBgn0033970	CG10205	y	2R	51C4-51C4	1-12aa	Alternative translation stop created by use of multiphasic reading frames within coding region.	38 nt
FBgn0033979	Cyp6a19	y	2R	51D1-51D1	1-12aa	Alternative translation stop created by use of multiphasic reading frames within coding region.	17 nt
FBgn0033990	CG10265	y	2R	51D7-51D7	1-12aa	Alternative translation stop created by use of multiphasic reading frames within coding region.	9 nt
FBgn0086676	spin	y	2R	52E6-52E	1-12aa	Alternative translation stop created by use of multiphasic reading frames within coding region.	19 nt
FBgn0053017	CG33017	y	2R	53A4-53A4	1-12aa	Alternative translation stop created by use of multiphasic reading frames within coding region.	5 nt
FBgn0265487	mbl	y	2R	54B1-54B5	1-12aa	Alternative translation stop created by use of multiphasic reading frames within coding region.	35 nt
FBgn0034462	CG15905	y	2R	56E1-56E1	1-12aa	Alternative translation stop created by use of multiphasic reading frames within coding region.	1 nt
FBgn0034528	CG11180	y	2R	57A7-57A8	1-12aa	Alternative translation stop created by use of multiphasic reading frames within coding region.	24 nt
FBgn0050296	RIC-3	y	2R	57B9-57B12	1-12aa	Alternative translation stop created by use of multiphasic reading frames within coding region.	24 nt
FBgn0250824	CG33655	y	2R	57D11-57D11	1-12aa	Alternative translation stop created by use of multiphasic reading frames within coding region.	20 nt
FBgn0085233	CG34204	y	2R	58A1-58A1	1-12aa	Alternative translation stop created by use of multiphasic reading frames within coding region.	24 nt
FBgn0050275	CG30275	y	2R	59A3-59A3	1-12aa	Alternative translation stop created by use of multiphasic reading frames within coding region.	23 nt
FBgn0050271	CG30271	y	2R	59B2-59B2	1-12aa	Alternative translation stop created by use of multiphasic reading frames within coding region.	19 nt
FBgn0034789	PIP5K59B		2R	59B4-59B4	1-12aa	Alternative translation stop created by use of multiphasic reading frames within coding region.	9 nt
FBgn0261564	CG42678	y	2R	59B6-59B6	1-12aa	Alternative translation stop created by use of multiphasic reading frames within coding region.	20 nt
FBgn0002174	l(2)tid	y	2R	59F6-59F6	1-12aa	Alternative translation stop created by use of multiphasic reading frames within coding region.	10 nt
FBgn0034903	CG9850		2R	59F7-60A1	1-12aa	Alternative translation stop created by use of multiphasic reading frames within coding region.	7 nt
FBgn0029778	RhoGAP5A	y	X	5A8-5A8	1-12aa	Alternative translation stop created by use of multiphasic reading frames within coding region.	4 nt
FBgn0029824	CG3726		X	5C7-5C10	1-12aa	Alternative translation stop created by use of multiphasic reading frames within coding region.	15nt
FBgn0028411	Nxt1	y	2R	60A2-60A2	1-12aa	Alternative translation stop created by use of multiphasic reading frames within coding region.	38 nt
FBgn0085442	NKAIN	y	2R	60E5-60E5	1-12aa	Alternative translation stop created by use of multiphasic reading frames within coding region.	13 nt
FBgn0035167	Gr61a	y	3L	61D2-61D2	1-12aa	Alternative translation stop created by use of multiphasic reading frames within coding region.	7 nt
FBgn0052313	CG32313	y	3L	62A3-62A3	1-12aa	Alternative translation stop created by use of multiphasic reading frames within coding region.	7 nt
FBgn0052301	CG32301	y	3L	62D3-62D4	1-12aa	Alternative translation stop created by use of multiphasic reading frames within coding region.	24 nt
FBgn0027082	Aats-pro	y	3L	62E8-62E8	1-12aa	Alternative translation stop created by use of multiphasic reading frames within coding region.	19 nt
FBgn0053233	CG33233	y	3L	62E8-62E8	1-12aa	Alternative translation stop created by use of multiphasic reading frames within coding region.	29 nt
FBgn0035411	Girdin	y	3L	63B9-63B10	1-12aa	Alternative translation stop created by use of multiphasic reading frames within coding region.	23 nt
FBgn0013751	Awh	y	3L	63F4-63F4	1-12aa	Alternative translation stop created by use of multiphasic reading frames within coding region.	5 nt
FBgn0259986	nab		3L	64A8-64A8	1-12aa	Alternative translation stop created by use of multiphasic reading frames within coding region.	26 nt
FBgn0040837	CG8620		3L	65E6-65E6	1-12aa	Alternative translation stop created by use of multiphasic reading frames within coding region.	32 nt
FBgn0024187	syd		3L	66A20-66A20	1-12aa	Alternative translation stop created by use of multiphasic reading frames within coding region.	7 nt
FBgn0035854	CG8005	y	3L	66B12-66B12	1-12aa	Alternative translation stop created by use of multiphasic reading frames within coding region.	39 nt
FBgn0260442	rhea	y	3L	66D6-66D7	1-12aa	Alternative translation stop created by use of multiphasic reading frames within coding region.	28 nt
FBgn0035917	Zasp66		3L	66D9-66D9	1-12aa	Alternative translation stop created by use of multiphasic reading frames within coding region.	7 nt
FBgn0259163	CG42268	y	3L	67C6-67C6	1-12aa	Alternative translation stop created by use of multiphasic reading frames within coding region.	6 nt
FBgn0262592	CG43127	y	3L	67E5-67E5	1-12aa	Alternative translation stop created by use of multiphasic reading frames within coding region.	19 nt
FBgn0036195	CG6053		3L	68D2-68D2	1-12aa	Alternative translation stop created by use of multiphasic reading frames within coding region.	19 nt
FBgn0260941	app	y	3L	69A3-69A4	1-12aa	Alternative translation stop created by use of multiphasic reading frames within coding region.	18 nt
FBgn0036317	CG10948	y	3L	69E6-69E6	1-12aa	Alternative translation stop created by use of multiphasic reading frames within coding region.	2 nt
FBgn0036331	CG14117	y	3L	69F5-69F5	1-12aa	Alternative translation stop created by use of multiphasic reading frames within coding region.	35 nt
FBgn0036391	CG17364		3L	70C9-70C10	1-12aa	Alternative translation stop created by use of multiphasic reading frames within coding region.	21 nt
FBgn0036518	RhoGAP71E		3L	71E1-71E2	1-12aa	Alternative translation stop created by use of multiphasic reading frames within coding region.	18 – 22 nt	all 3 frames
FBgn0052150	CG32150	y	3L	72A2-72A2	1-12aa	Alternative translation stop created by use of multiphasic reading frames within coding region.	26 nt
FBgn0036545	GXIVsPLA2	y	3L	72B2-72B2	1-12aa	Alternative translation stop created by use of multiphasic reading frames within coding region.	4 nt
FBgn0004401	Pep	y	3L	74E4-74E4	1-12aa	Alternative translation stop created by use of multiphasic reading frames within coding region.	27 nt
FBgn0036899	tey	y	3L	76B11-76C1	1-12aa	Alternative translation stop created by use of multiphasic reading frames within coding region.	6 nt
FBgn0260874	Ir76a	y	3L	76C6-76C6	1-12aa	Alternative translation stop created by use of multiphasic reading frames within coding region.	23 nt
FBgn0052442	CG32442	y	3L	78D5-78D5	1-12aa	Alternative translation stop created by use of multiphasic reading frames within coding region.	15 nt
FBgn0037222	CG14642		3R	82A1-82A1	1-12aa	Alternative translation stop created by use of multiphasic reading frames within coding region.	36 nt
FBgn0037234	CG9795	y	3R	82A3-82A3	1-12aa	Alternative translation stop created by use of multiphasic reading frames within coding region.	26 nt
FBgn0263346	CG43427	y	3R	82D2-82D2	1-12aa	Alternative translation stop created by use of multiphasic reading frames within coding region.	17 nt
FBgn0023023	CRMP		3R	83B2-83B2	1-12aa	Alternative translation stop created by use of multiphasic reading frames within coding region.	4 nt
FBgn0037347	CG1427	y	3R	83B4-83B4	1-12aa	Alternative translation stop created by use of multiphasic reading frames within coding region.	17 nt
FBgn0010772	Xe7	y	3R	83B8-83B8	1-12aa	Alternative translation stop created by use of multiphasic reading frames within coding region.	20 nt
FBgn0261238	Alh		3R	84B6-84C3	1-12aa	Alternative translation stop created by use of multiphasic reading frames within coding region.	23 nt
FBgn0037698	CG16779		3R	85D17-85D18	1-12aa	Alternative translation stop created by use of multiphasic reading frames within coding region.	12 nt
FBgn0051278	CG31278	y	3R	86C4-86C4	1-12aa	Alternative translation stop created by use of multiphasic reading frames within coding region.	22 nt
FBgn0037829	CG14691	y	3R	86C5-86C5	1-12aa	Alternative translation stop created by use of multiphasic reading frames within coding region.	8 nt
FBgn0037837	CG14693		3R	86C6-86C7	1-12aa	Alternative translation stop created by use of multiphasic reading frames within coding region.	34 nt
FBgn0051441	CG31441	y	3R	86D8-86D8	1-12aa	Alternative translation stop created by use of multiphasic reading frames within coding region.	11 nt
FBgn0259139	glo	y	3R	86F8-86F9	1-12aa	Alternative translation stop created by use of multiphasic reading frames within coding region.	38 nt
FBgn0261549	rdgA	y	X	8B8-8C3	1-12aa	Alternative translation stop created by use of multiphasic reading frames within coding region.	17 bp
FBgn0026239	gukh	y	3R	91E2-91E3	1-12aa	Alternative translation stop created by use of multiphasic reading frames within coding region.	19 nt
FBgn0038762	CG4836	y	3R	92C1-92C1	1-12aa	Alternative translation stop created by use of multiphasic reading frames within coding region.	5 nt
FBgn0038850	CG17279	y	3R	93B7-93B7	1-12aa	Alternative translation stop created by use of multiphasic reading frames within coding region.	39 nt
FBgn0038890	CG7956	y	3R	93E4-93E4	1-12aa	Alternative translation stop created by use of multiphasic reading frames within coding region.	21 nt
FBgn0053111	CG33111	y	3R	95B7-95C1	1-12aa	Alternative translation stop created by use of multiphasic reading frames within coding region.	15 nt
FBgn0039200	CG13616	y	3R	96A1-96A1	1-12aa	Alternative translation stop created by use of multiphasic reading frames within coding region.	16 nt
FBgn0039347	CG5071	y	3R	96E5-96E5	1-12aa	Alternative translation stop created by use of multiphasic reading frames within coding region.	27 nt
FBgn0004842	RYa-R		3R	97D14-97E1	1-12aa	Alternative translation stop created by use of multiphasic reading frames within coding region.	39 nt
FBgn0039504	CG14260	y	3R	97F1-97F1	1-12aa	Alternative translation stop created by use of multiphasic reading frames within coding region.	39 nt
FBgn0039727	CG15523	y	3R	99C7-99C7	1-12aa	Alternative translation stop created by use of multiphasic reading frames within coding region.	9 nt
FBgn0052685	ZAP3	y	X	9B1-9B1	1-12aa	Alternative translation stop created by use of multiphasic reading frames within coding region.	13 nt
FBgn0004859	ci	y	4	102A1-102A3	13-20aa	Multiphase exon postulated: exon reading frame differs in alternative transcripts.	61 nt
FBgn0024728	Slip1	y	4	102D4-102D4	13-20aa	Multiphase exon postulated: exon reading frame differs in alternative transcripts.	56 nt
FBgn0011758	B-H1	y	X	16A4-16A5	13-20aa	Multiphase exon postulated: exon reading frame differs in alternative transcripts.	54 nt
FBgn0030892	CG7206	y	X	16F6-16F6	13-20aa	Multiphase exon postulated: exon reading frame differs in alternative transcripts.	55 nt
FBgn0031115	CG11710	y	X	19D1-19D1	13-20aa	Multiphase exon postulated: exon reading frame differs in alternative transcripts.	48 nt
FBgn0002121	l(2)gl		2L	21A5-21A5	13-20aa	Multiphase exon postulated: exon reading frame differs in alternative transcripts.	40 nt
FBgn0031451	CG9961	y	2L	23A3-23A3	13-20aa	Multiphase exon postulated: exon reading frame differs in alternative transcripts.	53 nt
FBgn0031574	CG3964		2L	24C8-24C8	13-20aa	Multiphase exon postulated: exon reading frame differs in alternative transcripts.	53 nt
FBgn0083962	CG34126		2L	25B5-25B9	13-20aa	Multiphase exon postulated: exon reading frame differs in alternative transcripts.	38 – 51 nt	all 3 frames
FBgn0051720	mthl15	y	2L	31B1-31B1	13-20aa	Multiphase exon postulated: exon reading frame differs in alternative transcripts.	42 nt
FBgn0032256	RluA-2	y	2L	31F1-31F1	13-20aa	Multiphase exon postulated: exon reading frame differs in alternative transcripts.	43 nt
FBgn0032388	CG6686	y	2L	33B5-33B5	13-20aa	Multiphase exon postulated: exon reading frame differs in alternative transcripts.	57 nt
FBgn0001991	Ca-alpha1D		2L	35E5-35E6	13-20aa	Multiphase exon postulated: exon reading frame differs in alternative transcripts.	61 nt
FBgn0033086	CG9410	y	2R	42C4-42C4	13-20aa	Multiphase exon postulated: exon reading frame differs in alternative transcripts.	50 nt
FBgn0260436	CG42531	y	2R	48C5-48C5	13-20aa	Multiphase exon postulated: exon reading frame differs in alternative transcripts.	51 nt
FBgn0052843	Dh31-R		2R	49F15-50A1	13-20aa	Multiphase exon postulated: exon reading frame differs in alternative transcripts.	45 nt
FBgn0026084	cib		X	4A5-4A5	13-20aa	Multiphase exon postulated: exon reading frame differs in alternative transcripts.	44 nt
FBgn0033963	CG12857	y	2R	51C2-51C2	13-20aa	Multiphase exon postulated: exon reading frame differs in alternative transcripts.	57 nt
FBgn0027596	CG10249	y	2R	51D2-51D2	13-20aa	Multiphase exon postulated: exon reading frame differs in alternative transcripts.	41 nt
FBgn0034002	CG8079	y	2R	51E7-51E8	13-20aa	Multiphase exon postulated: exon reading frame differs in alternative transcripts.	59 nt
FBgn0259682	Jabba	y	2R	55F1-55F1	13-20aa	Multiphase exon postulated: exon reading frame differs in alternative transcripts.	43 nt
FBgn0261581	CG42691	y	2R	56E5-56E5	13-20aa	Multiphase exon postulated: exon reading frame differs in alternative transcripts.	54 nt
FBgn0034729	CG10344	y	2R	58E1-58E1	13-20aa	Multiphase exon postulated: exon reading frame differs in alternative transcripts.	51 nt
FBgn0035092	Nplp1		2R	60F1-60F1	13-20aa	Multiphase exon postulated: exon reading frame differs in alternative transcripts.	56 nt
FBgn0035921	CG13305		3L	66D9-66D9	13-20aa	Multiphase exon postulated: exon reading frame differs in alternative transcripts.	56 nt
FBgn0053061	CG33061	y	3L	72E1-72E1	13-20aa	Multiphase exon postulated: exon reading frame differs in alternative transcripts.	44 nt
FBgn0261872	scaf6	y	3L	73E5-73E5	13-20aa	Multiphase exon postulated: exon reading frame differs in alternative transcripts.	53 nt
FBgn0261506	CG42654	y	3L	76D6-76D6	13-20aa	Multiphase exon postulated: exon reading frame differs in alternative transcripts.	42 nt
FBgn0036991	CG5872	y	3L	77C3-77C3	13-20aa	Multiphase exon postulated: exon reading frame differs in alternative transcripts.	57 nt
FBgn0000427	dec-1	y	X	7C1-7C1	13-20aa	Multiphase exon postulated: exon reading frame differs in alternative transcripts.	51 nt
FBgn0037486	CG14605	y	3R	84D2-84D2	13-20aa	Multiphase exon postulated: exon reading frame differs in alternative transcripts.	59 nt
FBgn0037713	CG16790	y	3R	85D25-85D25	13-20aa	Multiphase exon postulated: exon reading frame differs in alternative transcripts.	61 nt
FBgn0011774	Irbp	y	3R	86E4-86E4	13-20aa	Multiphase exon postulated: exon reading frame differs in alternative transcripts.	62 nt
FBgn0003450	snk	y	3R	87D9-87D9	13-20aa	Multiphase exon postulated: exon reading frame differs in alternative transcripts.	41 nt
FBgn0028487	f-cup	y	3R	87F11-87F11	13-20aa	Multiphase exon postulated: exon reading frame differs in alternative transcripts.	63 nt
FBgn0025571	SF1	y	3R	90B4-90B4	13-20aa	Multiphase exon postulated: exon reading frame differs in alternative transcripts.	47 nt
FBgn0263995	cpo		3R	90D1-90E1	13-20aa	Multiphase exon postulated: exon reading frame differs in alternative transcripts.	47 nt
FBgn0039215	CG6695	y	3R	96A14-96A14	13-20aa	Multiphase exon postulated: exon reading frame differs in alternative transcripts.	59 nt
FBgn0039688	Kul	y	3R	99B9-99B9	13-20aa	Multiphase exon postulated: exon reading frame differs in alternative transcripts.	47 nt
FBgn0082582	tmod		3R	99F7-99F8	13-20aa	Multiphase exon postulated: exon reading frame differs in alternative transcripts.	62 nt
FBgn0039883	RhoGAP100F	y	3R	100D2-100D3	21-30aa	Multiphase exon postulated: exon reading frame differs in alternative transcripts; overlap >20aa.	86 nt
FBgn0039915	CG1732		4	102D1-102D1	21-30aa	Multiphase exon postulated: exon reading frame differs in alternative transcripts; overlap >20aa.	90 nt
FBgn0030648	CG6340	y	X	13C5-13C5	21-30aa	Multiphase exon postulated: exon reading frame differs in alternative transcripts; overlap >20aa.	76 nt
FBgn0000536	eas	y	X	14B7-14B7	21-30aa	Multiphase exon postulated: exon reading frame differs in alternative transcripts; overlap >20aa.	64 nt
FBgn0005427	ewg	y	X	1A1-1A1	21-30aa	Multiphase exon postulated: exon reading frame differs in alternative transcripts; overlap >20aa.	58 nt, 52 nt, 84 nt
FBgn0005278	Sam-S		2L	21B2-21B2	21-30aa	Multiphase exon postulated: exon reading frame differs in alternative transcripts; overlap >20aa.	52-90 nt	all 3 frames; sign shorter
FBgn0259111	Ndae1		2L	27E6-27E5	21-30aa	Multiphase exon postulated: exon reading frame differs in alternative transcripts; overlap >20aa.	69 nt
FBgn0027780	U26	y	2L	29C5-29C5	21-30aa	Multiphase exon postulated: exon reading frame differs in alternative transcripts; overlap >20aa.	74 nt
FBgn0024987	ssx	y	X	2A1-2A1	21-30aa	Multiphase exon postulated: exon reading frame differs in alternative transcripts; overlap >20aa.	76 nt
FBgn0023531	CG32809	y	X	2B6-2B7	21-30aa	Multiphase exon postulated: exon reading frame differs in alternative transcripts; overlap >20aa.	79 nt, 11 nt
FBgn0040510	ACXA	y	2L	34A2-34A2	21-30aa	Multiphase exon postulated: exon reading frame differs in alternative transcripts; overlap >20aa.	46 nt + 64 nt
FBgn0028848	CG7311	y	2L	34D1-34D1	21-30aa	Multiphase exon postulated: exon reading frame differs in alternative transcripts; overlap >20aa.	66 nt
FBgn0262878	CG43233	y	2L	38C8-38C8	21-30aa	Multiphase exon postulated: exon reading frame differs in alternative transcripts; overlap >20aa.	68 nt
FBgn0261802	CG42748	y	2L	40F1-40F2	21-30aa	Multiphase exon postulated: exon reading frame differs in alternative transcripts; overlap >20aa.	73 nt
FBgn0053558	mim		2R	42E1-42E1	21-30aa	Multiphase exon postulated: exon reading frame differs in alternative transcripts; overlap >20aa.	68 nt
FBgn0034598	CG4266	y	2R	57C6-57C7	21-30aa	Multiphase exon postulated: exon reading frame differs in alternative transcripts; overlap >20aa.	90 nt
FBgn0029791	CG4096	y	X	5B1-5B1	21-30aa	Multiphase exon postulated: exon reading frame differs in alternative transcripts; overlap >20aa.	87 nt
FBgn0025790	TBPH	y	2R	60A4-60A5	21-30aa	Multiphase exon postulated: exon reading frame differs in alternative transcripts; overlap >20aa.	80 nt
FBgn0035028	Start1	y	2R	60D5-60D5	21-30aa	Multiphase exon postulated: exon reading frame differs in alternative transcripts; overlap >20aa.	86 nt
FBgn0010317	CycJ	y	3L	63E1-63E1	21-30aa	Multiphase exon postulated: exon reading frame differs in alternative transcripts; overlap >20aa.	92 nt
FBgn0036143	CG14142	y	3L	68A9-68B1	21-30aa	Multiphase exon postulated: exon reading frame differs in alternative transcripts; overlap >20aa.	71 nt
FBgn0036808	Dic4	y	3L	75D6-75D6	21-30aa	Multiphase exon postulated: exon reading frame differs in alternative transcripts; overlap >20aa.	80 nt
FBgn0037402	Vha14-2	y	3R	83D4-83D4	21-30aa	Multiphase exon postulated: exon reading frame differs in alternative transcripts; overlap >20aa.	82 nt
FBgn0267790	rump	y	3R	85D18-85D19	21-30aa	Multiphase exon postulated: exon reading frame differs in alternative transcripts; overlap >20aa.	70 nt
FBgn0051211	CG31211	y	3R	87A2-87A2	21-30aa	Multiphase exon postulated: exon reading frame differs in alternative transcripts; overlap >20aa.	80 nt
FBgn0039157	Myo95E	y	3R	95E6-95E6	21-30aa	Multiphase exon postulated: exon reading frame differs in alternative transcripts; overlap >20aa.	71 nt
FBgn0039863	CG1815	y	3R	100D1-100D1	greater than 30	Multiphase exon postulated: exon reading frame differs in alternative transcripts; overlap >20aa.	240 nt
FBgn0039886	CG2003	y	3R	100E1-100E1	greater than 30	Multiphase exon postulated: exon reading frame differs in alternative transcripts; overlap >20aa.	150nt
FBgn0024811	Crk	y	4	102A8-102A8	greater than 30	Multiphase exon postulated: exon reading frame differs in alternative transcripts; overlap >20aa.	100nt
FBgn0086674	Tango13		X	12A6-12A7	greater than 30	Multiphase exon postulated: exon reading frame differs in alternative transcripts; overlap >20aa.	32 – 453 nt	all 3 frames
FBgn0030574	CG9413		X	12F1-12F1	greater than 30	Multiphase exon postulated: exon reading frame differs in alternative transcripts; overlap >20aa.	170 nt
FBgn0015773	NetA	y	X	12F1-12F2	greater than 30	Multiphase exon postulated: exon reading frame differs in alternative transcripts; overlap >20aa.	66 + 340 nt
FBgn0003301	rut	y	X	12F4-12F5	greater than 30	Multiphase exon postulated: exon reading frame differs in alternative transcripts; overlap >20aa.	330 nt
FBgn0030608	Lsd-2		X	13A8-13A9	greater than 30	Multiphase exon postulated: exon reading frame differs in alternative transcripts; overlap >20aa.	144 nt
FBgn0011571	caz	y	X	14B8-14B9	greater than 30	Multiphase exon postulated: exon reading frame differs in alternative transcripts; overlap >20aa.	140 nt
FBgn0264255	para	y	X	14D1-16A2	greater than 30	Multiphase exon postulated: exon reading frame differs in alternative transcripts; overlap >20aa.	210 nt; 70 nt; 11 nt
FBgn0030872	Ucp4A	y	X	16E1-16E1	greater than 30	Multiphase exon postulated: exon reading frame differs in alternative transcripts; overlap >20aa.	138 nt
FBgn0031077	CG15618	y	X	18F4-18F4	greater than 30	Multiphase exon postulated: exon reading frame differs in alternative transcripts; overlap >20aa.	120 nt
FBgn0031257	CG4133		2L	21C2-21C8	greater than 30	Multiphase exon postulated: exon reading frame differs in alternative transcripts; overlap >20aa.	500 nt
FBgn0031844	CG13771	y	2L	26F6-26F6	greater than 30	Multiphase exon postulated: exon reading frame differs in alternative transcripts; overlap >20aa.	170 nt
FBgn0025631	moody		X	2C7-2C8	greater than 30	Multiphase exon postulated: exon reading frame differs in alternative transcripts; overlap >20aa.	700 nt	supported
FBgn0032415	rho-6	y	2L	33D2-33D2	greater than 30	Multiphase exon postulated: exon reading frame differs in alternative transcripts; overlap >20aa.	111 nt
FBgn0262475	bru-2	y	2L	33E1-33E3	greater than 30	Multiphase exon postulated: exon reading frame differs in alternative transcripts; overlap >20aa.	200 nt (longest)
FBgn0051619	CG31619		2L	39F1-39F3	greater than 30	Multiphase exon postulated: exon reading frame differs in alternative transcripts; overlap >20aa.	96 nt
FBgn0040519	CG15219		2L	40E3-40E3	greater than 30	Multiphase exon postulated: exon reading frame differs in alternative transcripts; overlap >20aa.	105 nt
FBgn0033248	Dic3	y	2R	44A2-44A2	greater than 30	Multiphase exon postulated: exon reading frame differs in alternative transcripts; overlap >20aa.	104 nt
FBgn0033324	CG14744	y	2R	44E2-44E2	greater than 30	Multiphase exon postulated: exon reading frame differs in alternative transcripts; overlap >20aa.	131 nt
FBgn0259234	Camta	y	2R	45E1-45E1	greater than 30	Multiphase exon postulated: exon reading frame differs in alternative transcripts; overlap >20aa.	114 nt
FBgn0033705	CG13168	y	2R	48F1-48F1	greater than 30	Multiphase exon postulated: exon reading frame differs in alternative transcripts; overlap >20aa.	200 nt
FBgn0013765	cnn		2R	50A8-50A9	greater than 30	Multiphase exon postulated: exon reading frame differs in alternative transcripts; overlap >20aa.	70 +170 nt	multiple exons
FBgn0010397	LamC		2R	51B1-51B1	greater than 30	Multiphase exon postulated: exon reading frame differs in alternative transcripts; overlap >20aa.	121 nt
FBgn0033955	CG12866	y	2R	51B9-51B9	greater than 30	Multiphase exon postulated: exon reading frame differs in alternative transcripts; overlap >20aa.	190 nt
FBgn0265045	Strn-Mlck	y	2R	52D9-52D9	greater than 30	Multiphase exon postulated: exon reading frame differs in alternative transcripts; overlap >20aa.	120 nt
FBgn0024232	gprs	y	2R	53C13-53C14	greater than 30	Multiphase exon postulated: exon reading frame differs in alternative transcripts; overlap >20aa.	124 nt
FBgn0034381	List	y	2R	55E10-55E10	greater than 30	Multiphase exon postulated: exon reading frame differs in alternative transcripts; overlap >20aa.	102 nt
FBgn0021872	Xbp1		2R	57C3-57C4	greater than 30	Multiphase exon postulated: exon reading frame differs in alternative transcripts; overlap >20aa.	330 nt
FBgn0085293	CG34264	y	3L	61C1-61C1	greater than 30	Multiphase exon postulated: exon reading frame differs in alternative transcripts; overlap >20aa.	150 nt
FBgn0010905	Spn		3L	62E4-62E5	greater than 30	Multiphase exon postulated: exon reading frame differs in alternative transcripts; overlap >20aa.	95 nt
FBgn0261526	NT1	y	3L	64B9-64B9	greater than 30	Multiphase exon postulated: exon reading frame differs in alternative transcripts; overlap >20aa.	440 nt
FBgn0035844	CG13676	y	3L	66B8-66B10	greater than 30	Multiphase exon postulated: exon reading frame differs in alternative transcripts; overlap >20aa.	123 nt
FBgn0035981	CG4452	y	3L	67B2-67B2	greater than 30	Multiphase exon postulated: exon reading frame differs in alternative transcripts; overlap >20aa.	210 nt
FBgn0036059	nudE		3L	67D1-67D1	greater than 30	Multiphase exon postulated: exon reading frame differs in alternative transcripts; overlap >20aa.	129 nt
FBgn0036285	toe		3L	69C1-69C1	greater than 30	Multiphase exon postulated: exon reading frame differs in alternative transcripts; overlap >20aa.	360 nt
FBgn0036302	sowah		3L	69C6-69C8	greater than 30	Multiphase exon postulated: exon reading frame differs in alternative transcripts; overlap >20aa.	300 nt
FBgn0043577	PGRP-SB2		3L	73C1-73C1	greater than 30	Multiphase exon postulated: exon reading frame differs in alternative transcripts; overlap >20aa.	170 nt
FBgn0002945	nkd	y	3L	75F2-75F4	greater than 30	Multiphase exon postulated: exon reading frame differs in alternative transcripts; overlap >20aa.	320 nt
FBgn0037109	MED1	y	3L	78E1-78E1	greater than 30	Multiphase exon postulated: exon reading frame differs in alternative transcripts; overlap >20aa.	200 nt
FBgn0051550	CG31550	y	3R	83A5-83A5	greater than 30	Multiphase exon postulated: exon reading frame differs in alternative transcripts; overlap >20aa.	110nt
FBgn0086372	lap		3R	84D1-84D2	greater than 30	Multiphase exon postulated: exon reading frame differs in alternative transcripts; overlap >20aa.	98 nt
FBgn0037555	Ada2b		3R	84F5-84F5	greater than 30	Multiphase exon postulated: exon reading frame differs in alternative transcripts; overlap >20aa.	117 + 80nt	supported; multiple exons
FBgn0261053	Cad86C	y	3R	86C7-86C7	greater than 30	Multiphase exon postulated: exon reading frame differs in alternative transcripts; overlap >20aa.	118 nt
FBgn0259823	CG42404	y	3R	88E5-88E6	greater than 30	Multiphase exon postulated: exon reading frame differs in alternative transcripts; overlap >20aa.	270 nt
FBgn0003507	srp	y	3R	89A11-89A12	greater than 30	Multiphase exon postulated: exon reading frame differs in alternative transcripts; overlap >20aa.	270 nt
FBgn0266566	CG45105	y	3R	89A8-89A8	greater than 30	Multiphase exon postulated: exon reading frame differs in alternative transcripts; overlap >20aa.	32 nt, 114 nt	multiple tx's
FBgn0000063	ald		3R	90C1-90C1	greater than 30	Multiphase exon postulated: exon reading frame differs in alternative transcripts; overlap >20aa.	130 nt
FBgn0051465	CG31465	y	3R	93F14-93F14	greater than 30	Multiphase exon postulated: exon reading frame differs in alternative transcripts; overlap >20aa.	116 nt
FBgn0030174	CG15312		X	9B1-9B1	greater than 30	Multiphase exon postulated: exon reading frame differs in alternative transcripts; overlap >20aa.	380 nt
FBgn0263997	CG43740		X	9B7-9B7	greater than 30	Multiphase exon postulated: exon reading frame differs in alternative transcripts; overlap >20aa.	48 – 188	all 3 frames
FBgn0017545	RpS3A	y	4	101F1-101F1	1-12aa	Multiphase exon postulated: reading frame of first coding exon differs in alternative transcripts.	39 nt
FBgn0022361	Pur-alpha		4	102C5-102C5	1-12aa	Multiphase exon postulated: reading frame of first coding exon differs in alternative transcripts.	21 nt
FBgn0030748	Traf-like	y	X	14C4-14C4	1-12aa	Multiphase exon postulated: reading frame of first coding exon differs in alternative transcripts.	25 nt
FBgn0051948	CG31948		2L	22E1-22E1	1-12aa	Multiphase exon postulated: reading frame of first coding exon differs in alternative transcripts.	35 nt
FBgn0028561	sut3		2R	44A4-44A4	1-12aa	Multiphase exon postulated: reading frame of first coding exon differs in alternative transcripts.	14 nt
FBgn0262480	CG43070	y	2R	55F8-55F8	1-12aa	Multiphase exon postulated: reading frame of first coding exon differs in alternative transcripts.	3 nt
FBgn0050222	CG30222	y	2R	57F2-57F2	1-12aa	Multiphase exon postulated: reading frame of first coding exon differs in alternative transcripts.	28 nt
FBgn0033240	CG2906	y	2R	43F7-43F7	1-12aa	Multiphase exon postulated: reading frame of first coding exon differs in alternative transcripts.	2 nt
FBgn0052404	Cpr65Aw		3L	65A6-65A6	1-12aa	Multiphase exon postulated: reading frame of first coding exon differs in alternative transcripts.	34 nt
FBgn0019828	dj	y	3R	84B2-84B2	1-12aa	Multiphase exon postulated: reading frame of first coding exon differs in alternative transcripts.	24 nt
FBgn0024963	GluClalpha	y	3R	92B1-92B2	1-12aa	Multiphase exon postulated: reading frame of first coding exon differs in alternative transcripts.	9 nt
FBgn0039711	CG7824	y	3R	99C4-99C4	1-12aa	Multiphase exon postulated: reading frame of first coding exon differs in alternative transcripts.	9 nt
FBgn0263220	Hk		X	9B5-9B5	1-12aa	Multiphase exon postulated: reading frame of first coding exon differs in alternative transcripts.	19 nt
FBgn0086683	Spf45		2L	-	21-30aa	Multiphase exon postulated: reading frame of first coding exon differs in alternative transcripts; overlap >20aa.	64 nt
FBgn0030684	CG8260		X	13E14-13E14	21-30aa	Multiphase exon postulated: reading frame of first coding exon differs in alternative transcripts; overlap >20aa.	76 nt
FBgn0003093	Pkc98E	y	3R	98F6-98F6	21-30aa	Multiphase exon postulated: reading frame of first coding exon differs in alternative transcripts; overlap >20aa.	69 nt
FBgn0033818	CG4712		2R	49F13-49F13	greater than 30	Multiphase exon postulated: reading frame of first coding exon differs in alternative transcripts; overlap >20aa.	104 nt
FBgn0050412	CG30412		2R	59D6-59D6	greater than 30	Multiphase exon postulated: reading frame of first coding exon differs in alternative transcripts; overlap >20aa.	154 nt
FBgn0026060	Mipp2		X	5D4-5D4	1-12aa	Multiphase exon postulated: this gene shares a region of coding sequence with an overlapping gene, but different reading frames are utilized in the overlapping coding region.	8 nt
FBgn0029840	raptor		X	5D4-5D4	1-12aa	Multiphase exon postulated: this gene shares a region of coding sequence with an overlapping gene, but different reading frames are utilized in the overlapping coding region.	8 nt
FBgn0087041	CG42231		2L	35F1-35F12	greater than 30	Multiphase exon postulated: this gene shares a region of coding sequence with an overlapping gene, but different reading frames are utilized in the overlapping coding region; overlap >20aa.	108 nt
FBgn0000307	chif		2L	35F1-35F12	greater than 30	Multiphase exon postulated: this gene shares a region of coding sequence with an overlapping gene, but different reading frames are utilized in the overlapping coding region; overlap >20aa.	108 nt
FBgn0053199	CG33199		2R	44F11-44F11	greater than 30	Multiphase exon postulated: this gene shares a region of coding sequence with an overlapping gene, but different reading frames are utilized in the overlapping coding region; overlap >20aa.	140 nt
FBgn0033356	CG8229		2R	44F11-44F11	greater than 30	Multiphase exon postulated: this gene shares a region of coding sequence with an overlapping gene, but different reading frames are utilized in the overlapping coding region; overlap >20aa.	140 nt
FBgn0003710	tipE		3L	64A10-64A10	21-30aa	Multiphase exon postulated: this gene shares a region of coding sequence with an overlapping gene, but different reading frames are utilized in the overlapping coding region; overlap >20aa.	64 nt
FBgn0040696	CG18675		3L	64A9-64A10	21-30aa	Multiphase exon postulated: this gene shares a region of coding sequence with an overlapping gene, but different reading frames are utilized in the overlapping coding region; overlap >20aa.	64 nt
FBgn0067782	att-ORFB		3R	92F1-92F1	greater than 30	Multiphase exon postulated: this gene shares a region of coding sequence with an overlapping gene, but different reading frames are utilized in the overlapping coding region; overlap >20aa.	553 nt	multiple exons
FBgn0067783	att-ORFA		3R	92F1-92F1	greater than 30	Multiphase exon postulated: this gene shares a region of coding sequence with an overlapping gene, but different reading frames are utilized in the overlapping coding region; overlap >20aa.	553 nt	multiple exons
FBgn0061362	CG33785		2R	57A8-57A9	1-12aa	Multiphase exon postulated: this gene shares a region of coding sequence with an overlapping gene, but different reading frames are utilized in the overlapping coding region.	1 nt	dicistronic locus
FBgn0061361	CG33786		2R	57A8-57A9	1-12aa	Multiphase exon postulated: this gene shares a region of coding sequence with an overlapping gene, but different reading frames are utilized in the overlapping coding region.	1 nt	dicistronic locus
FBgn0259727	CG42381		2R	57F7-57F7	1-12aa	Multiphase exon postulated: this gene shares a region of coding sequence with an overlapping gene, but different reading frames are utilized in the overlapping coding region.	1 nt	polycistronic locus
FBgn0259725	CG42379		2R	57F7-57F7	1-12aa	Multiphase exon postulated: this gene shares a region of coding sequence with an overlapping gene, but different reading frames are utilized in the overlapping coding region.	1 nt	polycistronic locus
FBgn0002909	mus312		3L	65F4-65F5	1-12aa	Multiphase exon postulated: this gene shares a region of coding sequence with an overlapping gene, but different reading frames are utilized in the overlapping coding region.	1 nt	dicistronic locus
FBgn0259203	CG42307		3L	65F4-65F5	1-12aa	Multiphase exon postulated: this gene shares a region of coding sequence with an overlapping gene, but different reading frames are utilized in the overlapping coding region.	1 nt	dicistronic locus
FBgn0039367	CG17197		3R	96F2-96F2	1-12aa	Multiphase exon postulated: this gene shares a region of coding sequence with an overlapping gene, but different reading frames are utilized in the overlapping coding region.	1 nt	dicistronic locus
FBgn0039366	CG17198		3R	96F2-96F2	1-12aa	Multiphase exon postulated: this gene shares a region of coding sequence with an overlapping gene, but different reading frames are utilized in the overlapping coding region.	1 nt	dicistronic locus
FBgn0046874	Pif1B		3R	85B1-85B1	1-12aa	Multiphase exon postulated: this gene shares a region of coding sequence with an overlapping gene, but different reading frames are utilized in the overlapping coding region.	1 nt	dicistronic locus
FBgn0261015	Pif1A		3R	85B1-85B1	1-12aa	Multiphase exon postulated: this gene shares a region of coding sequence with an overlapping gene, but different reading frames are utilized in the overlapping coding region.	1 nt	dicistronic locus
FBgn0002709	mei-218		X	15E5-15E5	1-12aa	Multiphase exon postulated: this gene shares a region of coding sequence with an overlapping gene, but different reading frames are utilized in the overlapping coding region.	22 nt	dicistronic locus
FBgn0028581	mei-217		X	15E5-15E5	1-12aa	Multiphase exon postulated: this gene shares a region of coding sequence with an overlapping gene, but different reading frames are utilized in the overlapping coding region.	22 nt	dicistronic locus
FBgn0000392	cup		2L	26F6-26F7	1-12aa	Multiphase exon postulated: this gene shares a region of coding sequence with an overlapping gene, but different reading frames are utilized in the overlapping coding region.	11 nt	dicistronic locus
FBgn0085339	CG34310		2L	26F6-26F7	1-12aa	Multiphase exon postulated: this gene shares a region of coding sequence with an overlapping gene, but different reading frames are utilized in the overlapping coding region.	11 nt	dicistronic locus
FBgn0265083	CG44194		3R	87D7-87D7	1-12aa	Multiphase exon postulated: this gene shares a region of coding sequence with an overlapping gene, but different reading frames are utilized in the overlapping coding region.	16 nt	dicistronic locus
FBgn0038107	CG17327		3R	87D7-87D7	1-12aa	Multiphase exon postulated: this gene shares a region of coding sequence with an overlapping gene, but different reading frames are utilized in the overlapping coding region.	16 nt	dicistronic locus
FBgn0263750	CG43675		3R	85D11-85D11	1-12aa	Multiphase exon postulated: this gene shares a region of coding sequence with an overlapping gene, but different reading frames are utilized in the overlapping coding region.	29 nt	dicistronic locus
FBgn0266410	CG45050		3R	85D11-85D11	1-12aa	Multiphase exon postulated: this gene shares a region of coding sequence with an overlapping gene, but different reading frames are utilized in the overlapping coding region.	29 nt	dicistronic locus; atypical isoform
FBgn0039405	CG14550		3R	96F10-96F10	1-12aa	Multiphase exon postulated: this gene shares a region of coding sequence with an overlapping gene, but different reading frames are utilized in the overlapping coding region.	34 nt	dicistronic locus
FBgn0260224	CG42498		3R	96F10-96F10	1-12aa	Multiphase exon postulated: this gene shares a region of coding sequence with an overlapping gene, but different reading frames are utilized in the overlapping coding region.	34 nt	dicistronic locus
FBgn0064115	CG33649		2L	34D1-34D1	1-12aa	Multiphase exon postulated: this gene shares a region of coding sequence with an overlapping gene, but different reading frames are utilized in the overlapping coding region.	4 nt	dicistronic locus
FBgn0004407	DNApol-gamma35		2L	34D1-34D1	1-12aa	Multiphase exon postulated: this gene shares a region of coding sequence with an overlapping gene, but different reading frames are utilized in the overlapping coding region.	4 nt	dicistronic locus
FBgn0266195	Tgs1		3R	90F11-90F11	1-12aa	Multiphase exon postulated: this gene shares a region of coding sequence with an overlapping gene, but different reading frames are utilized in the overlapping coding region.	4 nt	dicistronic locus
FBgn0261019	moi		3R	90F11-90F11	1-12aa	Multiphase exon postulated: this gene shares a region of coding sequence with an overlapping gene, but different reading frames are utilized in the overlapping coding region.	4 nt	dicistronic locus
FBgn0037912	sea		3R	86E10-86E10	greater than 30	Multiphase exon postulated: this gene shares a region of coding sequence with an overlapping gene, but different reading frames are utilized in the overlapping coding region; overlap >20aa.	103 nt	dicistronic locus
FBgn0037913	fabp		3R	86E10-86E10	greater than 30	Multiphase exon postulated: this gene shares a region of coding sequence with an overlapping gene, but different reading frames are utilized in the overlapping coding region; overlap >20aa.	103 nt	dicistronic locus; atypical isoform
