# Supplementary material for: Gene Model Annotations for Drosophila melanogaster: The Rule-Benders
Source: G3 (Bethesda). 2015 Jun 24;5(8):1737–49. doi: 10.1534/g3.115.018937 (PMC4528330; doi:10.1534/g3.115.018937)
Supplement: Supporting Information [file supp_g3.115.018937_FileS4.xlsx]

## Sheet: Sheet1
JUNCTION	JUNCTION or INTRON LOCATION	SPLICES	Splicesome-type -OR- comment added to junction record	GENE (* indicates gene with multiple)	CODING or UTR	SIMILAR SPLICE PAIR	CITATIONS FOR U12 CASES
FBsf0000101812	Dmel:r6:2R:11220621:11220928:+	AT-AC	U12	Syx6	coding / 5' UTR	x	Schneider et al., 2004; Alioto, 2007; Lin et al., 2010
FBsf0000122709	Dmel:r6:3R:11377217:11378035:+	AT-AC	U12	pros	coding	sim to GT-AG	Schneider et al., 2004; Alioto, 2007; Lin et al., 2010
FBsf0000120848	Dmel:r6:2L:6681772:6681943:-	AT-AC	U12	Nhe3	coding	x	Schneider et al., 2004; Alioto, 2007; Lin et al., 2010
FBsf0000133488	Dmel:r6:3L:9728614:9728713:+	AT-AC	U12	Naa60	coding	x	Alioto, 2007; Lin et al., 2010
FBsf0000139878	Dmel:r6:2R:18820838:18821041:+	AT-AC	U12	Phb2	coding	x	Alioto, 2007; Lin et al., 2010
FBsf0000121722	Dmel:r6:2R:6764736:6765536:-	AT-AC	U12	Epac	coding	x	Schneider et al., 2004; Alioto, 2007; Lin et al., 2010
FBsf0000134591	Dmel:r6:3R:9012305:9012837:-	AT-AC	U12	CG11984	coding	x	Alioto, 2007; Lin et al., 2010
FBsf0000144841	Dmel:r6:3R:25070050:25070203:+	AT-AC	U12	CG11839	coding	x	Schneider et al., 2004; Alioto, 2007; Lin et al., 2010
FBsf0000146850	Dmel:r6:X:6139717:6145265:-	AT-AC	U12/U2 (lacks 3' domains)	Ca-alpha1T	coding	x	Schneider et al., 2004; Alioto, 2007; Lin et al., 2010
FBsf0000141402	Dmel:r6:3L:9888456:9888520:-	AT-AC	U2	Taf2	coding	x
FBsf0000130271	Dmel:r6:X:9779242:9780241:+	AT-AC	U2	CG1354	coding	x
FBsf0000122215	Dmel:r6:3R:20019167:20019229:-	AT-AC	U2	CG4433	coding	v. sim alt GT-AG
FBsf0000103892	Dmel:r6:2L:19301347:19301402:+	AT-AC	U2	CG10750	coding	v. sim alt GT-AG
FBsf0000185876	Dmel:r6:2L:19484457:19484511:-	GA-AG	Corresponds to splice annotated as GA-AG (1-base misalignment).	CG10195	coding	x
FBsf0000149428	Dmel:r6:4:305178:305696:-	GA-AG	Corresponds to splice annotated as GA-AG.	Syt7	5' UTR	sim GT-AG
FBsf0000148242	Dmel:r6:2R:5193704:5194909:-	GA-AG	Corresponds to splice annotated as GA-AG (misaligned).	Nipped-A	coding	x
FBsf0000147036	Dmel:r6:3L:23269523:23278216:+	GA-AG	Corresponds to splice annotated as GA-AG.	nAChRalpha4	coding	x
FBsf0000120001	Dmel:r6:2L:4970784:4971087:-	GA-AG	Corresponds to splice annotated as GA-AG.	l(2)05714	coding	sim alt GT-AG
FBsf0000148408	Dmel:r6:3R:10291452:10291573:+	GA-AG	Corresponds to splice annotated as GA-AG.	CG43143	coding	x
FBsf0000123210	Dmel:r6:3L:23131350:23131408:+	GA-AG	Corresponds to splice annotated as GA-AG.	CG33217	coding	x
FBsf0000175795	Dmel:r6:3R:22410681:22410857:-	GA-AG	Corresponds to splice annotated as GA-AG.	CG13850	5' UTR	x
FBsf0000150589	Dmel:r6:2L:9938510:9938569:-	GA-AG	Corresponds to splice annotated as GA-AG.	Apf	coding	v. sim alt GT-AG (low freq - not annot)
FBsf0000111132	Dmel:r6:3R:6898538:6908513:-	GA-AG	Corresponds to splice annotated as GA-AG.	Antp	coding	sim alt GT-AG; less freq
FBsf0000169726	Dmel:r6:3R:11255336:11255519:-	GA-AG	Corresponds to splice annotated as GA-AG (misaligned).	CR43283	ncRNA
FBsf0000182375	Dmel:r6:2L:20993377:21028635:-	GA-AG	Corresponds to splice annotated as GA-AG	CG42238	5' UTR	v. sim GT-AG (much lower freq)
FBsf0000178273	Dmel:r6:2L:2787165:2792195:-	GT-AA	Corresponds to splice annotated as GT-AA.	Syt1	coding	sim GT-AG
FBsf0000140265	Dmel:r6:3R:7059491:7059550:+	GT-AA	Corresponds to splice annotated as GT-AA.	dj	coding	sim GT-AG (7aa diff)
FBsf0000172942	Dmel:r6:3R:10109067:10109524:-	GT-AA	Corresponds to splice annotated as GT-AA.	Fmr1	5' UTR	sim GT-AG (much lower freq)
FBsf0000171678	Dmel:r6:3L:15852252:15858101:+	GT-AT	Corresponds to splice annotated as GT-AT on opposite strand.	pHCl *	coding	v. sim alt GT-AG
FBsf0000176383	Dmel:r6:3L:15852252:15859812:+	GT-AT	Corresponds to splice annotated as GT-AT on opposite strand.	pHCl *	coding	v. sim alt GT-AG
FBsf0000127959	Dmel:r6:X:8640532:8642466:+	GT-AT	Corresponds to splice annotated as GT-AT on opposite strand.	oc	coding	sim alt GT-AG
FBsf0000177353	Dmel:r6:2L:6722439:6723193:+	GT-AT	Corresponds to splice annotated as GT-AT on opposite strand.	homer *	coding	v. sim alt GT-AG
FBsf0000182822	Dmel:r6:3R:6479384:6484705:-	GT-AT	Corresponds to splice annotated as GT-AT on opposite strand.	CG15186 *	5' UTR	sim GT-TG
FBsf0000139956	Dmel:r6:2L:5818305:5818371:+	GT-AT	Corresponds to splice annotated as GT-AT on opposite strand.	CG31644	coding	sim GT-AG (2)
FBsf0000171223	Dmel:r6:3R:21324226:21334704:+	GT-AT	Corresponds to splice annotated as GT-AT on opposite strand.	CG16791 *	coding	v. sim alt GT-AG
FBsf0000101504	Dmel:r6:3R:21324226:21334527:-	GT-AT	Corresponds to splice annotated as GT-AT.	CG16791*	coding	v. sim alt GT-AG (lower freq)
FBsf0000112755	Dmel:r6:3R:5733616:5733680:-	GT-AT	Corresponds to splice annotated as GT-AT on opposite strand.	CG1239 *	5' UTR	v. sim alt GT-TG, GG
FBsf0000117922	Dmel:r6:X:16708738:16709359:+	GT-AT	Corresponds to splice annotated as GT-AT.	CG4678 *	coding	sim GT-AG
FBsf0000111503	Dmel:r6:X:16708738:16709240:+	GT-AT	Corresponds to splice annotated as GT-AT.	CG4678 *	coding	sim GT-AG
FBsf0000175157	Dmel:r6:3R:19765750:19766489:-	GT-CG	Corresponds to splice annotated as GT-CG on opposite strand.	GluClalpha *	coding	sim alt GT-AG
FBsf0000178920	Dmel:r6:X:7087683:7090134:-	GT-CG	Corresponds to splice annotated as GT-CG.	Sxl	5' UTR	v. sim alt GT-AG
FBsf0000184274	Dmel:r6:X:12715287:12730934:-	GT-CG	Corresponds to splice annotated as GT-CG.	Smr	coding	sim GT-AG
FBsf0000110195	Dmel:r6:3R:17696150:17696370:-	GT-CG	Corresponds to splice annotated as GT-CG.	osa	coding	sim GT-AG (lower freq)
FBsf0000171458	Dmel:r6:2L:11011379:11011454:+	GT-CG	Corresponds to splice annotated as GT-CG.	dUTPase	5' UTR	sim GT-AG
FBsf0000136538	Dmel:r6:X:14580846:14580919:+	GT-CG	Corresponds to splice annotated as GT-CG.	CG14414	coding	sim GT-AG (low freq)
FBsf0000175220	Dmel:r6:3R:11819644:11819707:+	GT-CG	Corresponds to splice annotated as GT-CG.	COX5A	5' UTR	sim GT-AG
FBsf0000173509	Dmel:r6:3R:14080462:14080692:-	GT-CG	Corresponds to splice annotated as GT-CG on opposite strand.	foxo	coding	sim GT-AG
FBsf0000177357	Dmel:r6:3R:19764412:19765632:-	GT-GG	Corresponds to splice annotated as GT-GG on opposite strand.	GluClalpha *	coding	v. sim alt GT-AG; sim GT-GG
FBsf0000118486	Dmel:r6:2R:19398805:19399026:-	GT-GG	Corresponds to splice annotated as GT-GG.	hts	coding	v. sim alt GT-AG
FBsf0000174022	Dmel:r6:3R:19764428:19765633:+	GT-GG	Corresponds to splice annotated as GT-GG.	GluClalpha *	coding	v. sim alt GT-AG; sim GT-GG
FBsf0000141211	Dmel:r6:3R:5733616:5733687:+	GT-GG	Corresponds to splice annotated as GT-GG.	CG1239 *	5' UTR	v. sim alt GT-TG, AT
FBsf0000175022	Dmel:r6:X:20422976:20423646:-	GT-GG	Corresponds to splice annotated as GT-GG.	Pp4-19C	5' UTR	sim GT-AG
FBsf0000171786	Dmel:r6:3L:9686474:9689264:-	GT-TG	Corresponds to splice annotated as GT-TG (1-base misalignment).	CG6767	coding	sim GT-AG
FBsf0000113227	Dmel:r6:2R:14604138:14604197:-	GT-TG	Corresponds to splice annotated as GT-TG.	tra2	5' UTR	sim GT-AG
FBsf0000182418	Dmel:r6:2R:9992696:9992766:+	GT-TG	Corresponds to splice annotated as GT-TG.	TER94	coding	v. sim alt GT-AG
FBsf0000180869	Dmel:r6:2R:9118827:9118888:+	GT-TG	Corresponds to splice annotated as GT-TG.	Su(var)2-10	coding	v. sim alt GT-AG
FBsf0000178846	Dmel:r6:3L:4595627:4595692:-	GT-TG	Corresponds to splice annotated as GT-TG.	Src64B	coding	sim GT-AG
FBsf0000139069	Dmel:r6:3R:30916721:30923403:+	GT-TG	Corresponds to splice annotated as GT-TG.	Ptx1	coding	sim GT-AG
FBsf0000170827	Dmel:r6:X:4708168:4708780:+	GT-TG	Corresponds to splice annotated as GT-TG.	Proc-R	5' UTR	sim GT-AG
FBsf0000109261	Dmel:r6:2R:23946261:23946438:+	GT-TG	Corresponds to splice annotated as GT-TG.	Galphas	coding	v. sim alt GT-AG
FBsf0000141418	Dmel:r6:2R:20979553:20981311:+	GT-TG	Corresponds to splice annotated as GT-TG.	CG9313	coding	sim GT-AG
FBsf0000180551	Dmel:r6:3L:11817694:11818088:-	GT-TG	Corresponds to splice annotated as GT-TG.	CG5946	coding	sim GT-AG
FBsf0000185578	Dmel:r6:3R:6479453:6484690:+	GT-TG	Corresponds to splice annotated as GT-TG.	CG15186 *	5' UTR	sim GT-TG
FBsf0000180877	Dmel:r6:3R:6479384:6484690:+	GT-TG	Corresponds to splice annotated as GT-TG.	CG15186 *	5' UTR	sim GT-AT
FBsf0000177706	Dmel:r6:3R:5733616:5733686:+	GT-TG	Corresponds to splice annotated as GT-TG.	CG1239 *	5' UTR	v. sim alt GT-GG, AT
FBsf0000180872	Dmel:r6:2R:14177477:14177840:+	GT-TG	Corresponds to splice annotated as GT-TG.	cg *	coding	sim GT-AG
FBsf0000177142	Dmel:r6:2R:14177477:14177825:+	GT-TG	Corresponds to splice annotated as GT-TG.	cg *	coding	sim GT-AG
FBsf0000170484	Dmel:r6:2R:14176691:14177840:+	GT-TG	Corresponds to splice annotated as GT-TG.	cg *	coding	sim GT-AG
FBsf0000171094	Dmel:r6:X:4478430:4482131:+	GT-TG	Corresponds to splice annotated as GT-TG.	bi *	coding	v. sim alt GT-TG + GT-AG
FBsf0000169903	Dmel:r6:X:4478430:4482134:+	GT-TG	Corresponds to splice annotated as GT-TG.	bi *	coding	v. sim alt GT-TG + GT-AG
FBsf0000185388	Dmel:r6:2R:6221276:6233256:+	GT-TG	Corresponds to splice annotated as GT-TG.	bin3	5' UTR	sim GT-AG
none	r6:2L:6722439..6722797	GT-AT		homer *	coding	v. sim alt GT-AG
none	r6:2L:11987513..11987696	GT-AT		CG6686	coding	sim GT-AG
none	r6:2L:9907856..9908425	GT-AT		CG13124	5' UTR	v. sim alt GT-AG
none	r6:3R:22550863..22551855	GT-GG		CR44062	ncRNA	x
none	r6:2L:4926350..4928243	GT-TG		hoe1 *	5' UTR	sim GT-AG
none	r6:2L:4926350..4928194	GT-TG		hoe1 *	5' UTR	sim GT-AG
none	r6:3R:6481251..6484690	GT-TG		CG15186 *	5' UTR	x
none	r6:3R:27369684..27369790	GT-TG		CR43476	ncRNA	sim GT-AG
U12 GT-AG and GC-AG CASES:
JUNCTION		SPLICES	5' INTRONIC SEQUENCE	GENE	CODING or UTR	SIMILAR SPLICE PAIR	CITATIONS FOR U12 CASES
FBsf0000148548	Dmel:r6:2L:4795975:4796093:+	GT-AG	GTATCCTTTAAAAAACCAAAACTCAAAGCAAGCCCATTCATATGTTTTAA	CG3294	truncates coding	sim GT-AG	Schneider et al., 2004; Alioto, 2007; Lin et al., 2010
FBsf0000143183	Dmel:r6:3R:23996279:23997112:+	GT-AG	GTATCCTTTTTCAAAAATATTGCCATTTAAACCCGGGTTGAGTTTGGTAT	CG33108	coding; alt 3' end	x	Schneider et al., 2004; Lin et al., 2010
FBsf0000141549	Dmel:r6:2L:16743570:16743760:+	GT-AG	GTATCCTTTTCGCAAAACAAAGATATAAATATTTTTTCACTGCATGTGCC	CG17912	coding	sim GT-AG	Schneider et al., 2004; Alioto, 2007; Lin et al., 2010
FBsf0000124060	Dmel:r6:3R:26963520:26964118:-	GT-AG	GTATCCTTTTTCCTCAAAGCCTATCAATTTACAATATGTATATGCATATG	Tsp97E	coding	x	Schneider et al., 2004; Alioto, 2007; Lin et al., 2010
FBsf0000111546	Dmel:r6:2L:16173544:16173718:+	GT-AG	GTATCCTTTTCATTGCTAGAGTTATATCAAAAAACATTTAACTAGTAAAA	Ca-alpha1D	coding	x	Schneider et al., 2004; Alioto, 2007; Lin et al., 2010
FBsf0000107546	Dmel:r6:3L:8045946:8046570:+	GT-AG (U12/U2)	GTATCCTTTTTACAATATGAAAACAAGAAAAACTTTTCAGCGCTGAAGAG	nmo	coding	x	Schneider et al., 2004; Alioto, 2007; Lin et al., 2010
FBsf0000104246	Dmel:r6:X:17624205:17625530:-	GT-AG	GTATCCTTTTACCAAATCCAAAAGTACAAATCCAAAGTACGAAAAATGGC	stas	coding	x	Schneider et al., 2004; Alioto, 2007; Lin et al., 2010
FBsf0000103315	Dmel:r6:X:9337892:9338053:-	GT-AG	GTATCCTTTTGCCAAAACAGACAACGACTCTTTTGAAACCATATATCATA	CG34449	coding	x	Schneider et al., 2004; Alioto, 2007; Lin et al., 2010
FBsf0000099485	Dmel:r6:X:12019325:12019628:+	GT-AG	GTATCCTTTTGCAACGAAATCCCCGAAATGCATACCCACACACACACACA	CG15735	coding	x	Schneider et al., 2004; Lin et al., 2010
FBsf0000099170	Dmel:r6:3R:17002028:17002151:-	GC-AG	GCATCCTTTGCCAAAAAGAAAACAAACTTTTTTCTCAATTTAGCCATTTT	CG16941	coding	x	Alioto, 2007; Lin et al., 2010
none	r6:3R:9013493..9013578	GT-AG (U12/?)	GTATCCTTTTTATCCGCTTTACTTTTCCTTTCTAATGTGAGGAGTATAAC	CG11984	5' UTR	x	[Based on 5' intronic sequence; 3' domain not assessed]
