# Supplementary material for: Gene Model Annotations for Drosophila melanogaster: The Rule-Benders
Source: G3 (Bethesda). 2015 Jun 24;5(8):1737–49. doi: 10.1534/g3.115.018937 (PMC4528330; doi:10.1534/g3.115.018937)
Supplement: Supporting Information [file supp_g3.115.018937_FileS5.xlsx]

## Sheet: Sheet1
FlyBase gene ID	Gene symbol	RT isoforms	extension (aa)	DRT (additional aa)	triple readthrough	Stop codon	References	Comments
FBgn0000015	Abd-B	Abd-B-PG, Abd-B-PF	16	37		UGA, UAG	FBrf0216884
FBgn0036789	AstC-R2	AstC-R2-PD, AstC-R2-PF	18	26		UAA, UGA	FBrf0216884
FBgn0023095	caps	caps-PD, caps-PE	240	31		UAG, UGA	FBrf0216884
FBgn0038202	CG12402	CG12402-PB, CG12402-PC	7	32		UAG, UGA	FBrf0216884
FBgn0035816	CG13685	CG13685-PB, CG13685-PD	46	41		UAG, UGA	FBrf0216884, FBrf0202906
FBgn0031897	CG13784	CG13784-PE, CG13784-PF	556	130		UAG, UGA	FBrf0216884
FBgn0034396	CG15097	CG15097-PD, CG15097-PE	117	9		UGA, UGA	FBrf0216884
FBgn0263355	CG31688	CG31688-PE, CG31688-PF	11	510		UAG, UAA	FBrf0216884
FBgn0085383	CG34354	CG34354-PG, CG34354-PF	3	116		UAG, UGA	FBrf0202906
FBgn0261444	CG3638	CG3638-PH/-PL, CG3638-PG	585	248		UGA, UAG	FBrf0216884
FBgn0259150	CG42265	CG42265-PD, CG42265-PF	121	20		UGA, UGA	FBrf0216884
FBgn0261698	CG42732	CG42732-PO, CG42732-PI	20	15		UGA, UAG	FBrf0216884
FBgn0263980	CG43729	CG43729-PI, CG43729-PJ	785	19		UGA, UGA	FBrf0216884
FBgn0033639	CG9003	CG9003-PE, CG9003-PF	18	42		UGA, UGA	FBrf0216884
FBgn0011582	Dop1R1	Dop1R1-PF, Dop1R1-PE	39	25		UGA, UGA	FBrf0216884
FBgn0265296	Dscam2	Dscam2-PN, Dscam2-PP	39	16		UAG, UGA	FBrf0216884
FBgn0000581	E(Pc)	E(Pc)-PD, E(Pc)-PE	10	64		UGA, UAA	FBrf0216884
FBgn0031375	erm	erm-PC, erm-PD	43	44		UGA, UGA	FBrf0216884
FBgn0000659	fkh	fkh-PE, fkh-PC	8	174		UGA, UAA	FBrf0216884
FBgn0264000	GluRIB	GluRIB-PD, GluRIB-PB	10	77		UGA, UGA	FBrf0216884
FBgn0263220	Hk	Hk-PL, Hk-PM	47	291		UGA, UGA	FBrf0216884
FBgn0024944	Oamb	Oamb-PG, Oamb-PD	69	37		UGA, UAG	FBrf0216884	2 independent RT sites; non-overlapping exons; see second listing
FBgn0086680	vvl	vvl-PC, vvl-PE, vvl-PF	286	13	16	UAG, UAG, UAG	FBrf0216884
FBgn0005658	Ets65A	Ets65A-PC, Ets65A-PD, Ets65A-PE	22	145	71	UGA, UAA, UGA	FBrf0202906, FBrf0213957
FBgn0261854	aPKC	aPKC-PL/-PM	101/117			UGA	FBrf0216884	Intron within extended region; multiphasic beyond.
FBgn0263995	cpo	cpo-PO/-PP/-PQ/-PR/-PS	142/235/156/142/356			UGA	FBrf0216884	Extensive alternative splicing downstream of RT.
FBgn0266801	CG45263	CG45263-PD/-PE	323/1165			UAG	FBrf0216884	Alternative splicing downstream of RT.
FBgn0264562	Hr4	Hr4-PH/-PI	335/605			UAG	FBrf0202906	Alternative splicing downstream of RT.
FBgn0260793	2mit	2mit-PB	14			UGA	FBrf0216884
FBgn0263116	5-HT1B	5-HT1B-PE	12			UGA	FBrf0216884
FBgn0261929	5-HT2B	5-HT2B-PE	43			UAA	FBrf0216884
FBgn0000017	Abl	Abl-PI	28			UAA	FBrf0216885
FBgn0024150	Ac78C	Ac78C-PE	9			UAG	FBrf0216884
FBgn0263998	Ack-like	Ack-like-PE	20			UAA	FBrf0216885
FBgn0000054	Adf1	Adf1-PE	21			UAA	FBrf0216884
FBgn0005694	Aef1	Aef1-PD	146			UGA	FBrf0216884
FBgn0261238	Alh	Alh-PJ	292			UGA	FBrf0216885
FBgn0029105	alpha-catenin-related	alpha-catenin-related-PC	23			UGA	FBrf0216884
FBgn0028646	aralar1	aralar1-PF	12			UGA	FBrf0216884
FBgn0034606	ASPP	ASPP-PC	26			UAG	FBrf0216884
FBgn0028550	Atf3	Atf3-PB	75			UGA	FBrf0216884
FBgn0034110	Atg9	Atg9-PB	7			UAG	FBrf0216884
FBgn0052446	Atox1	Atox1-PB	18			UGA	FBrf0216884
FBgn0013751	Awh	Awh-PC	12			UGA	FBrf0216884
FBgn0053179	beat-IIIb	beat-IIIb-PD	187			UGA	FBrf0216884
FBgn0013753	Bgb	Bgb-PB	40			UAG	FBrf0216884
FBgn0000179	bi	bi-PF	51			UGA	FBrf0216884
FBgn0000180	bib	bib-PB	41			UGA	FBrf0216884
FBgn0000183	BicD	BicD-PD	20			UAA	FBrf0216884
FBgn0023097	bon	bon-PC	74			UAG	FBrf0216884
FBgn0000210	br	br-PP	131			UAA	FBrf0216884
FBgn0000212	brm	brm-PE	20			UAG	FBrf0216884
FBgn0263108	BtbVII	BtbVII-PG	73			UAG	FBrf0216884
FBgn0045862	btz	btz-PD	45			UGA	FBrf0216884
FBgn0265598	Bx	Bx-PD	111			UAA	FBrf0216885
FBgn0000257	car	car-PC	22			UGA	FBrf0216884
FBgn0013759	CASK	CASK-PH	31			UGA	FBrf0216884
FBgn0026144	CBP	CBP-PC	253			UGA	FBrf0216885
FBgn0032796	CG10188	CG10188-PC	10			UGA	FBrf0216884
FBgn0033971	CG10209	CG10209-PB	29			UGA	FBrf0216884
FBgn0034643	CG10321	CG10321-PB	20			UAG	FBrf0216884
FBgn0039303	CG11857	CG11857-RC	62			UGA	FlyBase analysis
FBgn0039633	CG11873	CG11873-PB	27			UGA	FBrf0216884
FBgn0039808	CG12071	CG12071-PD/-PE	243			UGA	FBrf0202906
FBgn0035643	CG13287	CG13287-PB	9			UGA	FBrf0216884
FBgn0035010	CG13579	CG13579-PB	66			UAG	FBrf0216884
FBgn0039126	CG13601	CG13601-PB	22			UGA	FBrf0216884
FBgn0039137	CG13604	CG13604-PE	12			UAG	FBrf0216884
FBgn0035845	CG13675	CG13675-PD	204			UGA	FBrf0216884	RT in amino half of extended protein; short isoform (151aa) also annotated
FBgn0031707	CG14020	CG14020-PB	17			UGA	FBrf0216884
FBgn0033474	CG1407	CG1407-PD	14			UAG	FBrf0216885
FBgn0036851	CG14082	CG14082-PD	57			UGA	FBrf0216884
FBgn0262730	CG14446	CG14446-RE	87			UGA	FlyBase analysis
FBgn0037326	CG14669	CG14669-PA/-PB/-PC	229			UAG	FBrf0199252, FBrf0216884	RT at amino end of extended protein; short isoform (77aa) also annotatedl;alternative splicing downstream of RT.
FBgn0035469	CG14977	CG14977-PB	44			UGA	FBrf0216884
FBgn0034400	CG15099	CG15099-PB	84			UGA	FBrf0216884
FBgn0038814	CG15923	CG15923-PC	17			UAG	FBrf0216884
FBgn0036032	CG16711	CG16711-PC	244			UGA	FBrf0216884
FBgn0033802	CG17724	CG17724-PE	24			UAG	FBrf0216885
FBgn0032600	CG17912	CG17912-PF	60			UGA	FBrf0216884
FBgn0038653	CG18208	CG18208-PB	41			UGA	FBrf0216884
FBgn0030269	CG18292	CG18292-PB	14			UGA	FBrf0216884
FBgn0030345	CG1847	CG1847-PC	22			UAG	FBrf0216884
FBgn0042135	CG18812	CG18812-PE	8			UAG	FBrf0216885
FBgn0039690	CG1969	CG1969-PF	13			UGA	FBrf0216884
FBgn0039876	CG2126	CG2126-PB	24			UGA	FBrf0216884
FBgn0030017	CG2278	CG2278-PB	55			UAG	FBrf0216884
FBgn0050389	CG30389	CG30389-PF	29			UGA	FBrf0216884
FBgn0051140	CG31140	CG31140-PH	16			UAG	FBrf0216884
FBgn0051191	CG31191	CG31191-PD	240			UAG	FBrf0202906	RT in amino half of extended protein; allows use of upstream AUG; downstream translation start also annotated.
FBgn0051221	CG31221	CG31221-PC	35			UGA	FBrf0216884
FBgn0051760	CG31760	CG31760-PC	218			UGA	FBrf0202906
FBgn0052206	CG32206	CG32206-PE	18			UGA	FBrf0216884
FBgn0023531	CG32809	CG32809-PI	15			UAA	FBrf0216884
FBgn0052982	CG32982	CG32982-PG	5			UAG	FBrf0216884
FBgn0053203	CG33203	CG33203-PF	47			UGA	FBrf0216884
FBgn0030992	CG33253	CG33253-PB	47			UGA	FBrf0216884
FBgn0250851	CG33981	CG33981-PC	32			UAA	FBrf0216884
FBgn0083962	CG34126	CG34126-PE	17			UAG	FBrf0216884
FBgn0083971	CG34135	CG34135-PD	64			UAG	FBrf0216884
FBgn0085380	CG34351	CG34351-PD	7			UGA	FBrf0216884
FBgn0085400	CG34371	CG34371-PB	34			UGA	FBrf0216884
FBgn0263117	CG34377	CG34377-PE	9			UGA	FBrf0216885	2 independent RT sites; non-overlapping exons; see second listing
FBgn0263117	CG34377	CG34377-PC	79			UGA	FBrf0202906	2 independent RT sites; RT at amino end of extended protein; allows use of upstream AUG; downstream translation start also annotated
FBgn0085409	CG34380	CG34380-PD	167			UGA	FBrf0216884
FBgn0085478	CG34449	CG34449-PE	118			UAA	FBrf0216884
FBgn0040397	CG3655	CG3655-PC	33			UGA	FBrf0216884
FBgn0040344	CG3711	CG3711-PD	23			UAG	FBrf0216884
FBgn0250869	CG42240	CG42240-PB	166			UGA	FBrf0216885
FBgn0031683	CG4230	CG4230-PC	63			UGA	FBrf0216884
FBgn0259242	CG42340	CG42340-PB	236			UGA	FBrf0216884
FBgn0259823	CG42404	CG42404-PD/-PE	1028			UGA	FBrf0202906	RT at amino end of extended protein; short isoform (105aa) also annotated
FBgn0260970	CG42593	CG42593-PB	17			UGA	FBrf0216884
FBgn0260971	CG42594	CG42594-PC	134			UGA	FBrf0216884
FBgn0261553	CG42671	CG42671-PI	11			UGA	FBrf0216884
FBgn0036272	CG4300	CG4300-PC/PD	91			UGA	FBrf0223513
FBgn0262562	CG43102	CG43102-PF	20			UGA	FBrf0216884
FBgn0263706	CG43658	CG43658-PF/-PG	105			UAA	FBrf0216884
FBgn0263846	CG43707	CG43707-PI	26			UAA	FBrf0216884
FBgn0263993	CG43736	CG43736-PF/PG	385			UAG	FBrf0216885
FBgn0263997	CG43740	CG43740-PC	168			UAA	FBrf0216885
FBgn0264090	CG43759	CG43759-PB	165			UGA	FBrf0216884
FBgn0264443	CG43861	CG43861-PC	98			UGA	FBrf0202906
FBgn0266100	CG44837	CG44837-PD	65			UGA	FBrf0216884
FBgn0266354	CG45002	CG45002-PE	113			UAA	FBrf0216884
FBgn0038740	CG4562	CG4562-PE	46			UGA	FBrf0216884
FBgn0035593	CG4603	CG4603-PB	24			UAA	FBrf0216884
FBgn0034300	CG5098	CG5098-PC	15			UGA	FBrf0216884
FBgn0039427	CG5447	CG5447-PB	13			UGA	FBrf0216884
FBgn0034304	CG5742	CG5742-PC	42			UGA	FBrf0216884
FBgn0032172	CG5850	CG5850-PG	117			UGA	FBrf0216884
FBgn0027581	CG6191	CG6191-PC	29			UAG	FBrf0216884
FBgn0035914	CG6282	CG6282-PD	163			UAG	FBrf0216884
FBgn0039187	CG6454	CG6454-PE	8			UGA	FBrf0216884
FBgn0037944	CG6923	CG6923-PD	9			UGA	FBrf0216884
FBgn0036235	CG6938	CG6938-PC	16			UGA	FBrf0216884
FBgn0039673	CG7568	CG7568-PE	15			UGA	FBrf0216884
FBgn0033337	CG8272	CG8272-PB	21			UGA	FBrf0216884
FBgn0030812	CG8949	CG8949-PG	26			UAG	FBrf0216884
FBgn0030617	CG9095	CG9095-PC	13			UGA	FBrf0216884
FBgn0037445	CG9727	CG9727-PB	49			UAG	FBrf0216884
FBgn0036259	CG9760	CG9760-PD	40			UGA	FBrf0216884
FBgn0030761	CG9784	CG9784-PC	11			UGA	FBrf0216884
FBgn0086758	chinmo	chinmo-PE/-PF	236			UAG	FBrf0216884
FBgn0000313	chp	chp-PD	26			UGA	FBrf0216884
FBgn0262975	cnc	cnc-PO	47			UGA	FBrf0216884
FBgn0036746	Crtc	Crtc-PB	92			UGA	FBrf0216884
FBgn0036278	CrzR	CrzR-PB	65			UGA	FBrf0216885
FBgn0000414	Dab	Dab-PF/-PG	136			UGA	FBrf0216884
FBgn0039286	dan	dan-PB	103			UAG	FBrf0216884
FBgn0034136	DAT	DAT-PB	13			UGA	FBrf0216884
FBgn0259099	DCX-EMAP	DCX-EMAP-PG	42			UAG	FBrf0216884
FBgn0085390	Dgk	Dgk-PJ	39			UGA	FBrf0216884
FBgn0052843	Dh31-R	Dh31-R-PC	161			UGA	FBrf0216884
FBgn0040212	Dhap-at	Dhap-at-PC	83			UAA	FBrf0216885
FBgn0030891	dik	dik-PC	32			UAG	FBrf0216884
FBgn0261934	dikar	dikar-PF	39			UAG	FBrf0216884
FBgn0001624	dlg1	dlg1-PR	41			UGA	FBrf0216884
FBgn0032474	DnaJ-H	DnaJ-H-PC	51			UAG	FBrf0216884
FBgn0260866	dnr1	dnr1-PC	20			UAG	FBrf0216884
FBgn0266137	Dop1R2	Dop1R2-PC	270			UGA	FBrf0216884
FBgn0024732	Drep-1	Drep-1-PB	9			UGA	FBrf0216884
FBgn0015380	drl	drl-PB	35			UAA	FBrf0216884
FBgn0000504	dsx	dsx-PE	23			UAG	FBrf0216884
FBgn0016930	Dyrk2	Dyrk2-PF	24			UGA	FBrf0216884
FBgn0264006	dysc	dysc-PG	264			UAA	FBrf0216884
FBgn0026441	ear	ear-PB	14			UGA	FBrf0216884
FBgn0005640	Eip63E	Eip63E-PN	16			UGA	FBrf0216884
FBgn0000565	Eip71CD	Eip71CD-PG	15			UGA	FBrf0216884
FBgn0264490	Eip93F	Eip93F-PC	23			UGA	FBrf0216884
FBgn0263934	esn	esn-PD	66			UGA	FBrf0216884
FBgn0004510	Ets97D	Ets97D-PB	20			UGA	FBrf0216884
FBgn0267828	Fatp	Fatp-PF	120			UGA	FlyBase analysis	RT at amino end of extended protein; allows use of upstream AUG; downstream translation start also annotated.
FBgn0036134	fd68A	fd68A-PN	14			UGA	FBrf0216884
FBgn0264078	Flo-2	Flo-2-PL	15			UGA	FBrf0216885
FBgn0004652	fru	fru-PO	187			UGA	FBrf0216884
FBgn0001085	fz	fz-PC	31			UAG	FBrf0216884
FBgn0016797	fz2	fz2-PF	112			UGA	FBrf0216884
FBgn0028968	gammaCOP	gammaCOP-PD	19			UAA	FBrf0216884
FBgn0262869	Gfrl	Gfrl-PL	5			UGA	FBrf0216884
FBgn0267252	Ggamma30A	Ggamma30A-PJ	166			UAA	FBrf0216884	RT at amino end of extended protein; short isoform (72aa) also annotated
FBgn0250823	gish	gish-PL	69			UGA	FBrf0216884
FBgn0004618	gl	gl-PC	75			UGA	FBrf0216884
FBgn0264574	Glut1	Glut1-PQ/-PP	778			UGA	FBrf0202906
FBgn0263097	Glut4EF	Glut4EF-PG	209			UGA	FBrf0216885
FBgn0001138	grn	grn-PC	13			UGA	FBrf0216884
FBgn0026428	HDAC6	HDAC6-PG	51			UGA	FBrf0216884
FBgn0010113	hdc	hdc-PC	430			UAA	FBrf0101899, FBrf0216884
FBgn0010303	hep	hep-PD	9			UGA	FBrf0216884
FBgn0259824	Hip14	Hip14-PB	18			UAG	FBrf0216884
FBgn0011277	HLH4C	HLH4C-PB	24			UGA	FBrf0216884
FBgn0264005	Hmx	Hmx-PD	126			UAG	FBrf0216885
FBgn0025777	homer	homer-PE	137			UGA	FBrf0216885
FBgn0000448	Hr46	Hr46-PH	42			UAA	FBrf0216884
FBgn0015949	hrg	hrg-PD	168			UGA	FBrf0216884
FBgn0028371	jbug	jbug-PN	35			UGA	FBrf0216884
FBgn0027339	jim	jim-PF	118			UGA	FBrf0216884
FBgn0001291	Jra	Jra-PC	83			UAA	FBrf0216884
FBgn0039862	kek6	kek6-PB	7			UAG	FBrf0216884
FBgn0001301	kel	kel-PB	788			UGA	FBrf057892, FBrf0216884
FBgn0019968	Khc-73	Khc-73-PE	58			UGA	FBrf0216884
FBgn0013469	klu	klu-PB	15			UAA	FBrf0216884
FBgn0265276	l(3)neo38	l(3)neo38-PL	8			UGA	FBrf0216884
FBgn0002543	lea	lea-PB	56			UGA	FBrf0216884
FBgn0020279	lig	lig-PK	156			UAG	FBrf0216884
FBgn0002023	Lim3	Lim3-PG	35			UGA	FBrf0216884
FBgn0046704	Liprin-alpha	Liprin-alpha-PE	13			UGA	FBrf0216884
FBgn0266129	lov	lov-PE	97			UGA	FBrf0216884
FBgn0262871	lute	lute-PD	58			UGA	FBrf0216884
FBgn0262732	mbf1	mbf1-PE	43			UGA	FBrf0216884
FBgn0034389	Mctp	Mctp-PD	70			UAG	FBrf0216884
FBgn0013531	MED20	MED20-PB	16			UGA	FBrf0216884
FBgn0011656	Mef2	Mef2-PH	97			UAG	FBrf0216885
FBgn0032694	MESR3	MESR3-PB	18			UGA	FBrf0216884
FBgn0004456	mew	mew-PE/PF	97			UAA	FBrf0216884
FBgn0014343	mirr	mirr-PC	41			UGA	FBrf0216884
FBgn0036844	Mkp3	Mkp3-PC	86			UGA	FBrf0216884
FBgn0035331	MsR1	MsR1-PB	78			UAG	FBrf0216884
FBgn0264002	MsR2	MsR2-PC	159			UAG	FBrf0216884
FBgn0027951	MTA1-like	MTA1-like-PD	42			UGA	FBrf0216885
FBgn0034215	Mtap	Mtap-PB	71			UGA	FBrf0216884
FBgn0050361	mtt	mtt-PG	57			UAG	FBrf0216884
FBgn0011672	Mvl	Mvl-PH	43			UAG	FBrf0216884
FBgn0000036	nAChRalpha1	nAChRalpha1-PB	30			UAG	FBrf0216884
FBgn0085434	NaCP60E	NaCP60E-PM	52			UGA	FBrf0216884
FBgn0031698	Ncoa6	Ncoa6-PF	201			UGA	FBrf0216884
FBgn0038872	Nelf-A	Nelf-A-PB	13			UAG	FBrf0216884
FBgn0041105	nerfin-2	nerfin-2-PB	80			UGA	FBrf0216884
FBgn0015269	Nf1	Nf1-PE	29			UGA	FBrf0216884
FBgn0053126	NLaz	NLaz-PB	21			UAA	FBrf0216884
FBgn0040813	Nplp2	Nplp2-RC	33			UAA	FBrf0216885
FBgn0005636	nvy	nvy-PD	14			UGA	FBrf0216884
FBgn0011818	oaf	oaf-PD	155			UGA	FBrf0079893
FBgn0024944	Oamb	Oamb-PE	45			UGA	FBrf0216884	2 independent RT site; non-overlapping exons; see second listing
FBgn0038063	Octbeta2R	Octbeta2R-PF	94			UAA	FBrf0216884
FBgn0025360	Optix	Optix-PC	5			UGA	FBrf0216884
FBgn0044826	Pak3	Pak3-PD	14			UAG	FBrf0216884
FBgn0260934	par-1	par-1-PX	232			UGA	FBrf0216884
FBgn0264255	para	para-PBF	14			UGA	FBrf0216884
FBgn0038237	Pde6	Pde6-PC	6			UGA	FBrf0216884
FBgn0266377	Pde8	Pde8-PN	35			UAG	FBrf0216884
FBgn0259171	Pde9	Pde9-PD	97			UGA	FBrf0216884
FBgn0038603	PKD	PKD-PG	70			UGA	FBrf0216885
FBgn0020257	ppa	ppa-PB	24			UGA	FBrf0216884
FBgn0261285	Ppcs	Ppcs-PC	60			UGA	FBrf0216884
FBgn0263102	psq	psq-PM	80			UGA	FBrf0216884
FBgn0038948	PSR	PSR-PB	33			UGA	FBrf0216884
FBgn0004370	Ptp10D	Ptp10D-PF/-PG	359			UGA	FBrf0216884
FBgn0020912	Ptx1	Ptx1-PE	101			UGA	FBrf0216884
FBgn0039214	puf	puf-PH	18			UAG	FBrf0216884
FBgn0003169	put	put-PB	4			UAG	FBrf0216885
FBgn0022987	qkr54B	qkr54B-PE	189			UGA	FlyBase analysis
FBgn0030613	Rab3-GEF	Rab3-GEF-PH	59			UGA	FBrf0216884
FBgn0035155	RabX6	RabX6-PB	9			UAG	FBrf0216884
FBgn0262114	RanBPM	RanBPM-PF/-PG	172			UGA	FBrf0216884
FBgn0004390	RasGAP1	RasGAP1-PC	8			UAG	FBrf0216884
FBgn0010263	Rbp9	Rbp9-PJ	245			UAA	FBrf0216884
FBgn0031814	retm	retm-PB	48			UGA	FBrf0216884
FBgn0026376	Rgl	Rgl-PE	19			UAG	FBrf0216884
FBgn0036980	RhoBTB	RhoBTB-PB	38			UGA	FBrf0216884
FBgn0003254	rib	rib-PC	19			UGA	FBrf0216884
FBgn0259172	rn	rn-PG	6			UAG	FBrf0216884
FBgn0020620	RN-tre	RN-tre-PF	61			UGA	FBrf0216884
FBgn0033998	row	row-PC	20			UGA	FBrf0216884
FBgn0028692	Rpn2	Rpn2-PB	9			UAA	FBrf0216885
FBgn0002787	Rpn8	Rpn8-PB	20			UAG	FBrf0216884
FBgn0083981	RunxA	RunxA-PD	8			UGA	FBrf0216884
FBgn0034408	sano	sano-PF	133			UGA	FBrf0202906
FBgn0016754	sba	sba-PH	23			UGA	FBrf0216884
FBgn0010575	sbb	sbb-PJ	18			UGA	FBrf0216884
FBgn0041781	SCAR	SCAR-PE	19			UGA	FBrf0216884
FBgn0032013	Scgalpha	Scgalpha-PC	10			UGA	FBrf0216884
FBgn0262126	Sec24CD	Sec24CD-PB	38			UAG	FBrf0216884
FBgn0011259	Sema-1a	Sema-1a-PG	226			UGA	FBrf0216884
FBgn0264273	Sema-2b	Sema-2b-PD	39			UGA	FBrf0216884
FBgn0003396	shn	shn-PF	10			UGA	FBrf0216884
FBgn0085447	sif	sif-PJ	258			UAG	FBrf0216884
FBgn0029761	SK	SK-RR/-RS/-RT/-RU	195			UGA	FlyBase analysis, FBrf0202906
FBgn0051163	SKIP	SKIP-PI	128			UAA	FBrf0216884
FBgn0264089	sli	sli-PF	653			UGA	FBrf0216885
FBgn0023423	slmb	slmb-PB	87			UAA	FBrf0216884
FBgn0003429	slo	slo-PU	16			UGA	FBrf0216884
FBgn0002941	slou	slou-PB	39			UAA	FBrf0216885
FBgn0041184	Socs36E	Socs36E-PD	104			UAG	FBrf0216884
FBgn0036411	Sox21a	Sox21a-PB	18			UGA	FBrf0216884
FBgn0042630	Sox21b	Sox21b-PC	16			UGA	FBrf0216884
FBgn0029123	SoxN	SoxN-PB	189			UGA	FBrf0216885
FBgn0020378	Sp1	Sp1-PF	11			UGA	FBrf0216884
FBgn0264324	spg	spg-PE	185			UGA	FBrf0216884
FBgn0032451	spict	spict-PB	8			UGA	FBrf0216884
FBgn0086362	spn-F	spn-F-PB	12			UGA	FBrf0216884
FBgn0039169	Spps	Spps-PB	17			UAG	FBrf0216884
FBgn0020767	Spred	Spred-PC	93			UGA	FBrf0216884
FBgn0003499	sr	sr-PD	85			UAG	FBrf0216884
FBgn0026370	SRPK	SRPK-PD	175			UAA	FBrf0216885
FBgn0011481	Ssdp	Ssdp-PD	64			UAA	FBrf0216884
FBgn0024836	stan	stan-PF	69			UGA	FBrf0216884
FBgn0265623	Su(z)2	Su(z)2-PC	28			UAG	FBrf0216884
FBgn0038504	Sur-8	Sur-8-PE	53			UGA	FBrf0216884
FBgn0003651	svp	svp-PE	11			UGA	FBrf0216884
FBgn0264270	Sxl	Sxl-PX/-PY	356			UAA	FBrf0216884
FBgn0004575	Syn	Syn-PD/PF	444			UAG	FBrf0087510, FBrf0216884
FBgn0261086	Syt14	Syt14-PD	62			UGA	FBrf0216884
FBgn0035540	Syx17	Syx17-PB	45			UGA	FBrf0216884
FBgn0032911	tadr	tadr-PD	34			UGA	FBrf0216884
FBgn0086674	Tango13	Tango13-PF	14			UGA	FBrf0216884
FBgn0037766	Teh1	Teh1-PB	20			UGA	FBrf0216884
FBgn0004449	Ten-m	Ten-m-PE	52			UGA	FBrf0216884
FBgn0000964	tj	tj-PC	44			UGA	FBrf0216884
FBgn0004622	TkR99D	TkR99D-PC	45			UGA	FBrf0216884
FBgn0262473	Tl	Tl-PC	20			UAG	FBrf0216884
FBgn0020372	TM4SF	TM4SF-PC	6			UGA	FBrf0216885
FBgn0027508	Tnks	Tnks-PB	339			UGA	FBrf0216885
FBgn0015600	toc	toc-PH	48			UGA	FBrf0216884
FBgn0262139	trh	trh-PD	64			UAG	FBrf0216884
FBgn0010452	trn	trn-PB	14			UGA	FBrf0216884
FBgn0029837	Tsp5D	Tsp5D-PC	4			UGA	FBrf0216884
FBgn0037848	Tsp86D	Tsp86D-PC	25			UGA	FBrf0216884
FBgn0027865	Tsp96F	Tsp96F-PB	16			UGA	FBrf0216884
FBgn0034155	unc-104	unc-104-PH	12			UGA	FBrf0216884
FBgn0039536	unc80	unc80-PG	12			UAA	FBrf0216884
FBgn0003963	ush	ush-PC	21			UGA	FBrf0216884
FBgn0015838	Vang	Vang-PB	27			UGA	FBrf0216884
FBgn0053523	Vap-33B	Vap-33B-PF	156			UAA	FBrf0216885
FBgn0045823	vsg	vsg-PE	80			UGA	FBrf0216884
FBgn0024179	wit	wit-PB	10			UAG	FBrf0216884
FBgn0005596	yemalpha	yemalpha-PB	99			UGA	FBrf0216884
FBgn0004050	z	z-PC	30			UGA	FBrf0216884
FBgn0004606	zfh1	zfh1-PE	152			UAG	FBrf0216884
FBgn0035432	ZnT63C	ZnT63C-PF	96			UGA	FBrf0216885
FBgn0030501	BthD	BthD-PA	213			Selenocysteine (UGA)	FBrf0137230, FBrf0137271	Non-extended form is not annotated.
FBgn0032224	Sps2	Sps2-PA/-PC	347			Selenocysteine (UGA)	FBrf0137230, FBrf0137271	Non-extended form is not annotated.
FBgn0030350	SelG	SelG-PA	2			Selenocysteine (UGA)	FBrf0137230, FBrf0137271	Non-extended form is not annotated.
